# Supplementary material for: (E)-4-Bromo-N-(2,3,4-trimeth­oxy­benzyl­idene)aniline
Source: Acta Crystallogr Sect E Struct Rep Online. 2010 Jul 21;66(Pt 8):o2062. doi: 10.1107/S1600536810028163 (PMC3007382; doi:10.1107/S1600536810028163)
Supplement: Supplementary file 2 [file e-66-o2062-Isup2.hkl]

#
# h,k,l, Fc-squared, Fo-squared, sigma(Fo-squared) and status flag
#
data_I
_shelx_title                             '   '
_shelx_refln_list_code                   4
_shelx_F_calc_maximum                    145.73
_exptl_crystal_F_000                     356
_reflns_d_resolution_high                0.8430

loop_
 _symmetry_equiv_pos_as_xyz
 'x, y, z'
 '-x, -y, -z'

_cell_length_a                           7.9103(3)
_cell_length_b                           9.9902(4)
_cell_length_c                           10.7821(3)
_cell_angle_alpha                        93.068(3)
_cell_angle_beta                         108.568(3)
_cell_angle_gamma                        109.679(3)

_shelx_F_squared_multiplier              1.000

loop_
 _refln_index_h
 _refln_index_k
 _refln_index_l
 _refln_F_squared_calc
 _refln_F_squared_meas
 _refln_F_squared_sigma
 _refln_observed_status
   1   0   0     2714.67     2652.62      3.57 o
   2   0   0    13238.23    12758.62     11.66 o
   3   0   0       13.16       14.41      0.69 o
   4   0   0     1887.71     1920.92      6.01 o
   5   0   0      150.49      156.97      1.96 o
   6   0   0     3120.62     3286.60      8.67 o
   7   0   0      281.90      270.00      2.95 o
   8   0   0      768.40      619.11      7.14 o
  -8   1   0       81.19       70.95      1.45 o
  -7   1   0      629.94      651.24      4.42 o
  -6   1   0      656.49      693.48      4.33 o
  -5   1   0      610.78      571.84      3.37 o
  -4   1   0     2086.92     2110.27     11.47 o
  -3   1   0      118.47      108.65      1.51 o
  -2   1   0     1589.55     1599.57      4.49 o
  -1   1   0      519.69      511.92      2.04 o
   0   1   0      259.29      255.76      1.87 o
   1   1   0     5976.95     6138.30      7.58 o
   2   1   0     3863.24     3873.48      8.99 o
   3   1   0        6.62        6.44      0.53 o
   4   1   0      677.43      665.01      3.29 o
   5   1   0      109.51      122.33      1.60 o
   6   1   0       45.36       45.65      1.16 o
   7   1   0      384.64      356.98      5.10 o
  -8   2   0       23.19       23.12      0.98 o
  -7   2   0        1.71        2.98      0.75 o
  -6   2   0        6.68        7.32      0.69 o
  -5   2   0      151.13      136.92      1.86 o
  -4   2   0      606.44      621.79      8.31 o
  -3   2   0      354.10      311.32      2.58 o
  -2   2   0     4008.42     3930.93      6.81 o
  -1   2   0     2226.92     2103.30      5.82 o
   0   2   0      187.12      202.46      2.11 o
   1   2   0     7640.98     7632.26      9.06 o
   2   2   0        4.34        8.94      0.65 o
   3   2   0     1121.95     1108.99      5.20 o
   4   2   0      184.02      177.04      1.64 o
   5   2   0      506.27      493.88      3.50 o
   6   2   0      281.99      287.94      3.78 o
   7   2   0      328.27      297.03      5.41 o
  -8   3   0       64.91       59.15      1.63 o
  -7   3   0      106.43      112.61      2.37 o
  -6   3   0      200.17      195.58      3.01 o
  -5   3   0      882.09      928.51      5.60 o
  -4   3   0        7.92        8.79      1.07 o
  -3   3   0     1285.33     1240.65      7.16 o
  -2   3   0       39.87       54.36      0.88 o
  -1   3   0     2813.98     2951.61      6.69 o
   0   3   0      139.04      458.53      3.14 o
   1   3   0     1546.65     1416.25      6.13 o
   2   3   0      250.61      288.87      4.80 o
   3   3   0     1075.73     1060.39      4.51 o
   4   3   0        1.74        2.38      0.51 o
   5   3   0      507.26      524.77      5.81 o
   6   3   0       30.25       30.25      1.31 o
   7   3   0       47.29       36.57      1.69 o
  -8   4   0       21.72       22.13      1.30 o
  -7   4   0      166.73      167.97      2.90 o
  -6   4   0       59.64       60.64      1.91 o
  -5   4   0      151.04      138.36      2.14 o
  -4   4   0      438.47      444.86      4.84 o
  -3   4   0     4214.22     4367.34     14.41 o
  -2   4   0      242.98      234.87      2.86 o
  -1   4   0     3463.30     3521.47     12.44 o
   0   4   0       43.83       72.58      2.30 o
   1   4   0        4.95        4.51      0.70 o
   2   4   0      262.56      251.42      2.72 o
   3   4   0      728.16      676.46      4.77 o
   4   4   0        3.22        4.12      0.89 o
   5   4   0      635.93      660.03      6.41 o
   6   4   0        0.40        0.38      0.50 <
  -8   5   0       84.01       82.49      2.87 o
  -7   5   0       54.08       57.78      2.24 o
  -6   5   0      373.54      413.22      4.03 o
  -5   5   0      600.90      620.27      5.27 o
  -4   5   0      264.96      284.90      4.20 o
  -3   5   0      324.58      341.35      4.35 o
  -2   5   0     1707.28     1826.51     11.75 o
  -1   5   0      445.58      416.16      5.96 o
   0   5   0     3012.27     3105.84     17.11 o
   1   5   0     1104.48     1214.74      4.75 o
   2   5   0      160.61      148.29      2.38 o
   3   5   0       29.56       32.86      1.23 o
   4   5   0      351.80      374.24      4.37 o
   5   5   0       36.58       34.72      1.21 o
  -8   6   0      157.69      142.53      3.66 o
  -7   6   0       13.82       14.96      1.10 o
  -6   6   0      558.46      624.04      7.58 o
  -5   6   0       30.64       32.95      1.79 o
  -4   6   0     1707.28     1879.70     11.86 o
  -3   6   0      269.75      294.60      3.47 o
  -2   6   0     1669.83     1765.61      8.24 o
  -1   6   0      266.92      285.88      3.00 o
   0   6   0      515.06      503.74      3.88 o
   1   6   0      155.35      179.35      2.09 o
   2   6   0      652.54      676.16      5.02 o
   3   6   0        0.26        1.53      0.62 <
   4   6   0      317.28      340.48      3.72 o
   5   6   0        8.68        6.55      0.59 o
  -8   7   0       31.44       25.54      1.53 o
  -7   7   0        6.31        8.02      0.98 o
  -6   7   0       35.56       39.28      1.79 o
  -5   7   0       33.72       34.28      1.98 o
  -4   7   0      130.19      124.01      2.27 o
  -3   7   0      271.24      293.54      3.79 o
  -2   7   0      287.99      263.87      2.98 o
  -1   7   0      490.83      514.07      5.82 o
   0   7   0      189.25      172.56      2.58 o
   1   7   0      268.92      274.43      2.89 o
   2   7   0       83.70       85.94      1.80 o
   3   7   0      171.81      171.95      2.67 o
   4   7   0       78.76       78.65      1.78 o
  -8   8   0        0.72        1.57      0.80 <
  -7   8   0      249.23      255.08      3.92 o
  -6   8   0       53.16       61.34      2.14 o
  -5   8   0      696.41      738.97      8.75 o
  -4   8   0       53.36       59.21      1.97 o
  -3   8   0      742.07      750.79      5.75 o
  -2   8   0        0.87        2.57      0.80 o
  -1   8   0      958.67     1008.47      7.15 o
   0   8   0       94.97      102.32      2.31 o
   1   8   0      793.25      849.87      6.31 o
   2   8   0      210.95      231.66      3.07 o
   3   8   0      356.10      360.72      3.40 o
  -7   9   0      142.17      153.66      3.53 o
  -6   9   0       39.89       42.00      2.17 o
  -5   9   0      405.58      435.54      6.59 o
  -4   9   0       95.96      100.14      2.55 o
  -3   9   0      754.90      756.26      5.99 o
  -2   9   0       86.84       86.08      3.08 o
  -1   9   0      387.89      377.41      4.32 o
   0   9   0       30.38       32.71      1.14 o
   1   9   0      182.03      187.30      2.36 o
   2   9   0       12.76       12.50      0.73 o
  -7  10   0      126.17      118.59      4.04 o
  -6  10   0        3.08        3.29      1.11 <
  -5  10   0       99.21      108.09      3.13 o
  -4  10   0       18.10       18.99      1.36 o
  -3  10   0      108.46      107.63      4.50 o
  -2  10   0        9.80        9.67      0.79 o
  -1  10   0      139.69      150.09      2.68 o
   0  10   0       15.22       15.98      0.85 o
   1  10   0       68.22       78.51      1.50 o
  -5  11   0       42.03       35.28      2.05 o
  -4  11   0       78.41       78.90      3.45 o
  -3  11   0       30.32       25.89      1.45 o
  -2  11   0      174.85      145.73      3.22 o
  -1  11   0       27.16       28.84      0.98 o
   0 -11   1       26.81       27.63      1.01 o
   1 -11   1        6.27        6.98      0.59 o
   2 -11   1       61.02       54.75      1.68 o
   3 -11   1        0.63        0.08      0.50 <
   4 -11   1       96.47       89.16      3.55 o
   5 -11   1       13.68        9.87      1.27 o
  -1 -10   1       12.91       15.59      0.69 o
   0 -10   1      388.48      392.25      3.42 o
   1 -10   1       42.86       40.82      1.46 o
   2 -10   1      631.08      576.29      6.88 o
   3 -10   1        9.02       11.02      1.66 o
   4 -10   1      426.42      432.97      5.99 o
   5 -10   1        0.00       -0.45      0.80 <
   6 -10   1      171.42      180.59      5.43 o
  -2  -9   1      322.80      340.68      3.06 o
  -1  -9   1        5.01        5.45      0.57 o
   0  -9   1      463.65      478.31      4.19 o
   1  -9   1        0.73        1.14      0.55 <
   2  -9   1      302.44      310.93      5.87 o
   3  -9   1        1.19        1.01      0.70 <
   4  -9   1      209.72      228.43      3.89 o
   5  -9   1        0.88        0.80      0.94 <
   6  -9   1      198.27      211.83      4.34 o
   7  -9   1       15.80       12.90      1.12 o
  -3  -8   1       39.11       45.88      1.22 o
  -2  -8   1      117.28      128.78      1.98 o
  -1  -8   1      477.03      537.98      3.87 o
   0  -8   1     1037.27     1096.14      5.73 o
   1  -8   1      370.71      369.00      4.49 o
   2  -8   1      342.33      355.93      3.89 o
   3  -8   1      449.75      467.54      5.26 o
   4  -8   1       47.34       49.37      1.88 o
   5  -8   1      255.28      293.00      4.59 o
   6  -8   1      141.55      161.43      3.38 o
   7  -8   1      100.34       99.18      3.06 o
  -4  -7   1       31.28       28.86      0.98 o
  -3  -7   1      207.58      228.07      2.65 o
  -2  -7   1       10.43       10.79      0.72 o
  -1  -7   1      245.81      280.68      2.85 o
   0  -7   1      405.98      451.87      3.70 o
   1  -7   1     2371.92     2551.57     13.20 o
   2  -7   1       37.22       35.52      1.19 o
   3  -7   1      586.13      600.71      5.54 o
   4  -7   1        9.76       14.18      1.34 o
   5  -7   1       19.43       20.79      1.17 o
   6  -7   1      177.18      199.97      3.82 o
   7  -7   1      278.47      266.82      5.21 o
   8  -7   1        0.09       -0.62      0.70 <
  -5  -6   1       29.20       32.14      1.09 o
  -4  -6   1       16.70       20.02      0.98 o
  -3  -6   1      155.95      155.17      2.38 o
  -2  -6   1       23.15       23.90      0.87 o
  -1  -6   1      500.06      479.94      3.61 o
   0  -6   1      404.52      418.31      3.47 o
   1  -6   1       72.79       61.72      1.29 o
   2  -6   1     1438.27     1547.53      8.00 o
   3  -6   1       67.40       62.22      1.49 o
   4  -6   1      175.03      189.09      3.27 o
   5  -6   1      184.58      193.78      3.47 o
   6  -6   1       46.95       52.85      1.96 o
   7  -6   1        2.20        2.10      0.67 o
   8  -6   1      142.35      139.01      3.51 o
  -6  -5   1       86.85       84.42      1.70 o
  -5  -5   1       20.89       21.66      1.07 o
  -4  -5   1      501.55      497.41      5.14 o
  -3  -5   1      571.72      604.02      4.67 o
  -2  -5   1      628.19      645.46      3.83 o
  -1  -5   1     1018.35     1136.87      4.83 o
   0  -5   1      994.34      985.72      9.46 o
   1  -5   1      190.41      176.18      3.84 o
   2  -5   1     3333.73     3496.91     16.63 o
   3  -5   1     1165.43     1306.15     11.74 o
   4  -5   1      772.56      836.10      7.52 o
   5  -5   1      604.17      627.98      7.03 o
   6  -5   1      120.71      140.08      3.71 o
   7  -5   1      213.47      169.09      4.50 o
   8  -5   1      124.46      127.92      3.45 o
  -6  -4   1      188.33      185.92      2.83 o
  -5  -4   1       65.25       70.43      1.83 o
  -4  -4   1     2269.83     2235.24      9.18 o
  -3  -4   1      353.44      385.15      3.38 o
  -2  -4   1     6008.30     6203.57     12.06 o
  -1  -4   1      708.40      757.84      7.82 o
   0  -4   1     4771.44     4343.34     15.13 o
   1  -4   1       52.46       44.08      1.66 o
   2  -4   1     1009.90      943.73      5.30 o
   3  -4   1        2.00        2.61      0.64 o
   4  -4   1     1093.64     1073.48      7.36 o
   5  -4   1      486.69      478.78      3.55 o
   6  -4   1      643.17      653.51      7.95 o
   7  -4   1      320.26      299.18      5.63 o
   8  -4   1       14.73       13.50      0.91 o
  -7  -3   1       16.98       18.09      0.97 o
  -6  -3   1      751.82      743.00      6.59 o
  -5  -3   1      413.10      413.67      3.78 o
  -4  -3   1       29.74       25.78      0.85 o
  -3  -3   1      339.19      347.02      2.52 o
  -2  -3   1     3542.91     3814.26     17.10 o
  -1  -3   1      587.11      591.09      5.98 o
   0  -3   1    12017.34    12062.02     15.18 o
   1  -3   1     2293.58     2455.35      5.94 o
   2  -3   1       50.85       35.96      0.72 o
   3  -3   1      619.81      655.75      6.42 o
   4  -3   1      715.97      662.18      5.32 o
   5  -3   1      418.55      451.05      4.02 o
   6  -3   1     1452.48     1404.36     10.37 o
   7  -3   1        3.69        5.02      0.76 o
   8  -3   1      358.16      308.89      3.08 o
  -7  -2   1      330.68      340.86      4.28 o
  -6  -2   1       26.99       30.45      1.03 o
  -5  -2   1     1698.55     1718.09      5.93 o
  -4  -2   1     1048.11      977.84      4.01 o
  -3  -2   1     3758.64     3884.19     12.16 o
  -2  -2   1      148.25      139.78      1.92 o
  -1  -2   1    21236.67    22019.39     43.31 o
   0  -2   1     1031.99     1059.76      4.72 o
   2  -2   1     4285.54     4431.19      9.68 o
   3  -2   1     2298.99     2369.50      9.93 o
   4  -2   1      489.71      530.14      4.22 o
   5  -2   1     2034.95     2112.31      8.94 o
   6  -2   1       15.79       15.92      0.93 o
   7  -2   1     3033.38     3018.71     16.07 o
   8  -2   1      344.21      272.10      3.29 o
  -8  -1   1      108.93       85.73      3.59 o
  -7  -1   1      139.81      142.85      2.31 o
  -6  -1   1      165.65      164.27      2.07 o
  -5  -1   1      994.33      995.61      4.14 o
  -4  -1   1        1.52        4.65      0.32 o
  -3  -1   1     2632.45     2660.42     10.83 o
  -2  -1   1       15.04       23.59      0.55 o
  -1  -1   1     5450.15     5522.84     10.12 o
   0  -1   1       54.59       60.71      0.76 o
   1  -1   1     2009.89     2016.65      5.23 o
   2  -1   1       45.44       34.61      0.81 o
   3  -1   1     1176.97     1110.83      4.98 o
   4  -1   1      335.06      349.94      2.79 o
   5  -1   1      609.53      610.93      4.35 o
   6  -1   1      264.19      271.42      2.85 o
   7  -1   1       19.44       20.38      1.04 o
   8  -1   1       23.80       19.59      1.39 o
  -8   0   1        5.04        4.19      0.55 o
  -7   0   1      439.93      464.94      4.27 o
  -6   0   1      121.53      127.27      1.83 o
  -5   0   1     1088.65     1084.20      4.44 o
  -4   0   1       10.47       18.09      0.69 o
  -3   0   1     1989.13     1949.21      8.70 o
  -2   0   1      641.57      658.31      2.68 o
  -1   0   1      832.45      837.08      2.59 o
   0   0   1       13.32       14.88      0.42 o
   1   0   1      229.05      212.28      1.89 o
   2   0   1        1.23        3.34      0.36 o
   3   0   1     1516.75     1563.09      7.00 o
   4   0   1       31.95       26.04      0.74 o
   5   0   1      496.34      514.03      3.37 o
   6   0   1      247.46      257.05      2.64 o
   7   0   1       99.46       90.84      1.81 o
  -8   1   1        0.64        1.39      0.47 <
  -7   1   1        0.48        0.96      0.53 <
  -6   1   1      101.02       99.83      1.63 o
  -5   1   1      110.75      106.94      1.45 o
  -4   1   1     1213.23     1307.13      9.81 o
  -3   1   1     2006.46     2013.70      5.47 o
  -2   1   1      348.43      352.03      2.03 o
  -1   1   1      293.44      302.33      1.60 o
   0   1   1     1781.60     1802.90      3.62 o
   1   1   1      128.87      140.99      1.35 o
   2   1   1     1310.57     1287.29      5.08 o
   3   1   1      778.74      741.02      6.36 o
   4   1   1      332.85      339.23      2.68 o
   5   1   1      162.06      161.26      1.80 o
   6   1   1      241.92      231.37      2.86 o
   7   1   1       27.61       22.66      1.15 o
  -8   2   1       93.66      103.85      2.40 o
  -7   2   1        0.25        0.76      0.51 <
  -6   2   1     1187.13     1214.74      5.70 o
  -5   2   1       84.30      101.09      2.26 o
  -4   2   1     1386.56     1415.45     10.41 o
  -3   2   1     1004.98     1027.86      5.20 o
  -2   2   1     3734.66     3784.62      6.33 o
  -1   2   1        0.60        1.15      0.20 o
   0   2   1     1212.56     1200.49      5.76 o
   1   2   1      887.63      862.68      4.03 o
   2   2   1      637.59      552.33      5.06 o
   3   2   1       65.74       68.93      1.12 o
   4   2   1     1915.96     1896.74      7.16 o
   5   2   1        5.03        5.84      0.57 o
   6   2   1      377.86      366.98      6.76 o
   7   2   1        3.06        1.99      0.71 <
  -8   3   1      147.92      140.49      3.17 o
  -7   3   1       12.01       11.77      0.78 o
  -6   3   1      451.11      473.50      3.94 o
  -5   3   1      671.00      712.67      4.87 o
  -4   3   1     3565.93     3915.45     18.87 o
  -3   3   1      853.32      874.17      4.82 o
  -2   3   1     2647.78     2684.69      6.46 o
  -1   3   1     1754.62     1733.08      5.08 o
   0   3   1      566.06      503.42      4.18 o
   1   3   1     1874.35     1961.11     11.51 o
   2   3   1     2736.14     2906.99      9.45 o
   3   3   1      155.55      139.98      1.74 o
   4   3   1      760.21      761.72      4.83 o
   5   3   1      250.39      253.54      3.30 o
   6   3   1      200.54      194.74      3.12 o
  -9   4   1      185.18      134.41      3.36 o
  -8   4   1       43.50       43.44      2.15 o
  -7   4   1      457.76      484.68      5.54 o
  -6   4   1        2.73        2.69      0.69 o
  -5   4   1     1798.37     1919.84      8.64 o
  -4   4   1       59.87       86.38      1.78 o
  -3   4   1     3454.05     3637.23     18.84 o
  -2   4   1       37.49       31.78      1.13 o
  -1   4   1     1853.74     1816.69     11.23 o
   0   4   1      385.00      364.62      5.36 o
   1   4   1      938.59      857.65      8.82 o
   2   4   1       21.18       18.17      0.71 o
   3   4   1     1172.82     1078.11      9.36 o
   4   4   1       49.20       49.27      1.67 o
   5   4   1      324.40      321.34      4.46 o
   6   4   1       16.00       16.09      0.78 o
  -9   5   1       27.36       20.84      1.48 o
  -8   5   1       22.17       21.63      1.24 o
  -7   5   1      330.70      370.67      4.44 o
  -6   5   1      368.21      413.22      4.61 o
  -5   5   1      457.12      442.07      4.37 o
  -4   5   1       62.94       54.35      1.71 o
  -3   5   1      763.87      735.91      5.62 o
  -2   5   1       51.73       74.48      2.59 o
  -1   5   1      878.16      821.31      8.66 o
   0   5   1      145.41      173.53      3.21 o
   1   5   1      419.03      374.27      2.77 o
   2   5   1       93.31       95.32      2.07 o
   3   5   1      288.10      270.68      3.41 o
   4   5   1       12.23        9.83      1.02 o
   5   5   1      259.22      254.34      2.81 o
  -8   6   1       34.65       27.30      1.26 o
  -7   6   1      133.59      152.34      2.58 o
  -6   6   1      156.28      161.52      3.05 o
  -5   6   1      178.45      184.84      3.02 o
  -4   6   1      242.65      228.50      3.03 o
  -3   6   1      315.92      276.68      3.16 o
  -2   6   1      285.81      362.56      4.44 o
  -1   6   1      531.73      527.45      5.43 o
   0   6   1     1007.54     1097.39      7.30 o
   1   6   1      626.04      635.56      4.45 o
   2   6   1      672.35      655.13      5.12 o
   3   6   1      396.21      398.61      4.03 o
   4   6   1      168.92      168.43      2.44 o
   5   6   1       71.18       62.31      1.71 o
  -8   7   1       70.95       72.19      2.45 o
  -7   7   1      158.66      172.88      3.36 o
  -6   7   1      491.01      543.40      4.96 o
  -5   7   1      511.99      515.20      6.23 o
  -4   7   1      934.15      970.97      8.57 o
  -3   7   1      416.78      432.59      4.63 o
  -2   7   1      998.51      964.42      6.85 o
  -1   7   1      757.34      780.16      6.15 o
   0   7   1      525.25      497.61      4.27 o
   1   7   1      761.66      782.83      5.29 o
   2   7   1      270.78      264.60      3.42 o
   3   7   1      339.78      354.66      4.51 o
   4   7   1      213.98      216.57      2.92 o
  -8   8   1      228.53      193.22      3.53 o
  -7   8   1       47.00       43.30      2.08 o
  -6   8   1      255.98      286.07      5.43 o
  -5   8   1      119.37      117.32      3.49 o
  -4   8   1      412.30      426.88      5.01 o
  -3   8   1      208.31      208.96      3.02 o
  -2   8   1      520.58      521.01      7.17 o
  -1   8   1       62.75       60.02      2.48 o
   0   8   1      354.79      353.96      3.94 o
   1   8   1       33.85       38.31      1.19 o
   2   8   1       39.34       49.20      1.42 o
   3   8   1        6.85        8.58      0.58 o
  -7   9   1        0.77        2.52      0.79 o
  -6   9   1      253.11      258.46      4.97 o
  -5   9   1       17.24       16.79      1.49 o
  -4   9   1       78.93       79.04      2.24 o
  -3   9   1        6.33        5.68      0.74 o
  -2   9   1      113.97      126.53      3.00 o
  -1   9   1       14.57       13.76      1.03 o
   0   9   1      200.42      211.73      3.43 o
   1   9   1        4.50        5.58      0.68 o
   2   9   1      185.99      186.22      3.24 o
  -7  10   1       44.65       51.86      1.91 o
  -6  10   1        3.50        3.56      0.85 o
  -5  10   1      494.46      500.44      6.39 o
  -4  10   1      313.66      296.04      4.02 o
  -3  10   1      246.94      259.19      5.15 o
  -2  10   1       67.01       64.06      2.10 o
  -1  10   1      194.06      195.37      2.73 o
   0  10   1        2.25        2.97      0.48 o
   1  10   1      226.28      213.98      2.84 o
  -5  11   1      125.10      108.41      3.25 o
  -4  11   1        7.53        8.62      1.26 o
  -3  11   1      263.28      223.94      3.88 o
  -2  11   1       69.15       63.64      1.83 o
  -1  11   1      176.70      177.33      3.02 o
   0 -11   2       56.23       57.80      1.42 o
   1 -11   2      136.32      124.64      2.14 o
   2 -11   2       19.66       19.02      1.05 o
   3 -11   2       94.24       90.96      2.57 o
   4 -11   2        1.78        2.11      0.76 <
   5 -11   2      120.59      124.43      3.90 o
  -1 -10   2      232.37      249.67      2.43 o
   0 -10   2      333.31      336.35      3.23 o
   1 -10   2      582.09      584.81      5.03 o
   2 -10   2        0.24        0.82      0.59 <
   3 -10   2       30.30       31.37      1.68 o
   4 -10   2       13.14       11.73      1.70 o
   5 -10   2       89.85       92.72      2.92 o
   6 -10   2       92.21       87.90      3.84 o
  -3  -9   2       85.01       87.46      1.86 o
  -2  -9   2      162.15      169.03      1.88 o
  -1  -9   2       86.56       85.05      1.53 o
   0  -9   2      308.72      331.91      3.88 o
   1  -9   2        1.22        2.49      0.60 o
   2  -9   2      806.72      875.88     13.10 o
   3  -9   2      214.00      237.96      4.73 o
   4  -9   2       39.63       36.41      3.00 o
   5  -9   2       37.68       39.21      1.73 o
   6  -9   2        3.32        4.37      0.97 o
   7  -9   2       15.93       12.00      1.02 o
  -4  -8   2      223.45      222.50      3.45 o
  -3  -8   2       84.57      103.30      1.82 o
  -2  -8   2      186.91      205.18      2.40 o
  -1  -8   2       28.41       32.58      1.11 o
   0  -8   2      201.78      205.81      2.75 o
   1  -8   2       17.72       22.58      1.24 o
   2  -8   2       89.69       87.67      2.30 o
   3  -8   2      106.74      109.69      2.73 o
   4  -8   2       28.66       34.31      1.74 o
   5  -8   2       47.25       49.31      1.78 o
   6  -8   2      102.29      103.32      3.44 o
   7  -8   2        0.16        0.72      0.68 <
  -5  -7   2        4.95        3.99      0.79 o
  -4  -7   2      536.20      534.72      4.03 o
  -3  -7   2        7.86       12.91      0.81 o
  -2  -7   2      969.02     1031.18      5.02 o
  -1  -7   2      129.50      131.45      1.71 o
   0  -7   2      774.67      809.56      4.99 o
   1  -7   2      338.71      338.15      3.60 o
   2  -7   2      614.59      637.57      5.01 o
   3  -7   2      528.69      572.39      4.97 o
   4  -7   2     1507.86     1715.08     13.23 o
   5  -7   2        1.29        2.06      0.74 <
   6  -7   2      609.15      621.74      8.43 o
   7  -7   2       21.13       14.80      1.33 o
  -5  -6   2      409.81      414.62      3.77 o
  -4  -6   2       27.05       26.73      1.08 o
  -3  -6   2     3533.36     3687.50     10.35 o
  -2  -6   2      935.24      971.20      4.76 o
  -1  -6   2     1977.39     2037.53      6.70 o
   0  -6   2      618.53      621.60      4.80 o
   1  -6   2      722.50      703.98      3.98 o
   2  -6   2      453.89      460.26      4.46 o
   3  -6   2     1659.78     1717.26     11.54 o
   4  -6   2     1272.17     1344.87     10.86 o
   5  -6   2      973.74     1036.78      7.29 o
   6  -6   2      644.05      712.65      8.26 o
   7  -6   2      167.36      177.89      4.36 o
   8  -6   2       63.95       60.30      2.09 o
  -6  -5   2       62.39       57.13      1.35 o
  -5  -5   2     1072.85     1125.90      6.77 o
  -4  -5   2      945.57      973.95      5.50 o
  -3  -5   2     1033.93     1076.07      5.62 o
  -2  -5   2       34.13       33.47      0.89 o
  -1  -5   2     3126.87     3326.37      8.22 o
   0  -5   2      309.64      332.76      5.59 o
   1  -5   2     3412.57     3776.80     18.13 o
   2  -5   2     3267.32     3678.95     11.41 o
   3  -5   2       66.97       56.58      1.56 o
   4  -5   2       62.84       66.11      1.46 o
   5  -5   2     1270.44     1313.00      7.70 o
   6  -5   2       25.60       19.34      1.33 o
   7  -5   2      881.36      940.03     10.03 o
   8  -5   2       90.88       88.39      2.57 o
  -6  -4   2       60.07       67.99      1.84 o
  -5  -4   2      281.31      276.90      3.36 o
  -4  -4   2     1116.63     1173.90      6.13 o
  -3  -4   2      781.73      787.58      4.69 o
  -2  -4   2     1724.31     1831.73      6.66 o
  -1  -4   2      286.39      254.97      4.66 o
   0  -4   2      717.68      741.41      7.27 o
   1  -4   2       18.90       12.00      0.94 o
   2  -4   2     4850.60     5036.79     10.51 o
   3  -4   2     2507.14     2635.21     17.31 o
   4  -4   2     1309.04     1393.35      6.10 o
   5  -4   2      366.41      381.89      3.64 o
   6  -4   2      817.81      846.54      9.07 o
   7  -4   2        1.00        1.56      0.69 <
   8  -4   2      678.54      611.37      6.48 o
  -7  -3   2       18.68       18.41      1.05 o
  -6  -3   2        4.05        7.03      0.80 o
  -5  -3   2        3.37        3.32      0.59 o
  -4  -3   2      847.56      909.90      4.00 o
  -3  -3   2        6.22       12.16      0.49 o
  -2  -3   2     2789.54     3067.35     16.28 o
  -1  -3   2        1.68        8.92      0.81 o
   0  -3   2      666.86      658.61      3.54 o
   1  -3   2      799.17      762.43      3.78 o
   2  -3   2       15.71       15.14      0.82 o
   3  -3   2      782.80      786.67      9.31 o
   4  -3   2      583.79      560.15      3.81 o
   5  -3   2      375.77      374.44      3.70 o
   6  -3   2      542.68      539.09      5.63 o
   7  -3   2      264.24      281.19      3.55 o
   8  -3   2        0.39        1.13      0.36 o
  -7  -2   2        7.98        6.65      0.75 o
  -6  -2   2     1272.67     1314.17      6.38 o
  -5  -2   2      405.32      421.37      3.08 o
  -4  -2   2      961.52      951.53      3.74 o
  -3  -2   2      172.64      178.22      2.68 o
  -2  -2   2      218.96      203.70      2.94 o
  -1  -2   2        1.22        2.36      0.30 o
   0  -2   2     4639.18     4693.26     12.58 o
   1  -2   2     3337.81     3508.70      6.25 o
   2  -2   2     2477.23     2486.63      7.92 o
   3  -2   2      248.29      259.69      5.29 o
   4  -2   2      704.79      702.86      3.61 o
   5  -2   2       14.17       13.12      0.84 o
   6  -2   2      203.12      201.30      2.93 o
   7  -2   2        3.03        1.97      0.52 o
   8  -2   2       37.82       36.05      2.27 o
  -8  -1   2      172.69      148.52      2.87 o
  -7  -1   2        0.20        0.47      0.48 <
  -6  -1   2      734.18      758.44      4.77 o
  -5  -1   2       77.15       77.02      1.23 o
  -4  -1   2      994.59      988.12      3.29 o
  -3  -1   2      975.70     1048.35      4.87 o
  -2  -1   2      909.19      870.62      4.60 o
  -1  -1   2        0.91        2.39      0.29 o
   0  -1   2       13.15       16.37      0.60 o
   1  -1   2      154.78      183.68      2.29 o
   2  -1   2     2100.27     2105.24      6.32 o
   3  -1   2      366.74      372.67      6.43 o
   4  -1   2     1594.26     1531.07      6.19 o
   5  -1   2       53.89       49.40      1.39 o
   6  -1   2       49.86       44.03      1.37 o
   7  -1   2       99.86       89.70      1.64 o
  -8   0   2        4.61        3.48      0.53 o
  -7   0   2      345.13      362.18      3.46 o
  -6   0   2       11.33       14.92      0.70 o
  -5   0   2     1923.53     1986.38      6.66 o
  -4   0   2      984.46     1108.75     10.37 o
  -3   0   2      252.98      230.77      2.03 o
  -2   0   2        5.30       11.05      0.45 o
  -1   0   2     1936.20     1926.95      4.88 o
   0   0   2      349.57      350.66      2.16 o
   1   0   2     5614.44     5354.91     11.68 o
   2   0   2     1537.06     1521.60     10.34 o
   3   0   2      749.01      704.43      6.61 o
   4   0   2       14.88       13.94      0.67 o
   5   0   2      562.19      550.01      3.85 o
   6   0   2       48.30       45.57      1.40 o
   7   0   2       82.31       81.34      2.03 o
  -8   1   2       53.04       56.59      1.78 o
  -7   1   2      543.09      564.27      3.99 o
  -6   1   2       26.78       27.49      1.00 o
  -5   1   2     1909.01     1985.44      7.44 o
  -4   1   2      742.56      784.27      7.18 o
  -3   1   2     5432.83     5588.18     11.36 o
  -2   1   2        2.26        3.07      0.26 o
  -1   1   2     1480.69     1426.61      3.62 o
   0   1   2        0.87        1.42      0.28 o
   1   1   2     2381.79     2303.96      6.19 o
   2   1   2      939.49     1111.58      5.56 o
   3   1   2     5060.37     5298.87     12.55 o
   4   1   2       19.69       19.98      0.90 o
   5   1   2      737.41      757.29      5.52 o
   6   1   2       32.36       32.66      1.24 o
   7   1   2       62.99       65.03      2.40 o
  -9   2   2       72.14       63.89      2.03 o
  -8   2   2      170.90      178.22      3.56 o
  -7   2   2      143.69      149.46      2.17 o
  -6   2   2      220.18      220.52      2.53 o
  -5   2   2       12.33        7.61      0.50 o
  -4   2   2     1739.60     1825.13     10.51 o
  -3   2   2      919.79      838.98      4.45 o
  -2   2   2     2952.49     2974.23      6.49 o
  -1   2   2     3174.33     3080.25      7.54 o
   0   2   2     1507.76     1436.20      4.46 o
   1   2   2      785.46      731.71      3.64 o
   2   2   2      656.46      650.90      6.03 o
   3   2   2      320.28      269.65      2.50 o
   4   2   2      497.49      513.58      3.93 o
   5   2   2      437.29      429.89      4.17 o
   6   2   2       20.53       19.88      1.04 o
  -9   3   2      165.48      151.70      2.47 o
  -8   3   2      183.01      183.45      2.77 o
  -7   3   2      508.96      524.36      4.82 o
  -6   3   2      703.20      750.68      5.46 o
  -5   3   2     1124.59     1154.64      5.74 o
  -4   3   2      460.62      696.24      7.13 o
  -3   3   2     1427.15     1325.88      6.81 o
  -2   3   2      503.63      461.85      3.80 o
  -1   3   2     3247.91     3181.77      8.13 o
   0   3   2     1201.16     1173.32      5.66 o
   1   3   2     3574.82     3813.56     17.19 o
   2   3   2      480.97      394.75      3.23 o
   3   3   2      667.44      642.69      4.19 o
   4   3   2      181.49      186.46      2.68 o
   5   3   2       43.90       47.08      1.43 o
   6   3   2       90.36       89.66      2.27 o
  -9   4   2       15.48       12.67      0.99 o
  -8   4   2      158.47      173.10      2.63 o
  -7   4   2      109.64      117.09      2.71 o
  -6   4   2      301.94      296.69      3.79 o
  -5   4   2      320.30      329.14      3.61 o
  -4   4   2      283.74      257.05      3.20 o
  -3   4   2       84.52       89.83      1.94 o
  -2   4   2     1380.80     1258.73      6.90 o
  -1   4   2       17.48       16.99      0.96 o
   0   4   2      365.63      306.79      5.30 o
   1   4   2       32.68       41.57      0.90 o
   2   4   2      365.92      318.39      2.93 o
   3   4   2       21.07       22.65      0.96 o
   4   4   2      321.40      301.19      4.40 o
   5   4   2        0.80       -0.52      0.54 <
  -9   5   2        0.12        0.38      0.63 <
  -8   5   2      167.03      172.64      3.74 o
  -7   5   2       86.22       98.73      2.41 o
  -6   5   2      365.02      374.58      4.38 o
  -5   5   2      243.57      265.71      3.40 o
  -4   5   2      801.72      807.39      6.45 o
  -3   5   2      227.65      229.92      3.31 o
  -2   5   2     1564.82     1531.29     13.52 o
  -1   5   2      711.65      701.47      5.43 o
   0   5   2     2220.45     2113.20      6.86 o
   1   5   2      349.88      317.80      2.75 o
   2   5   2     1163.33     1134.85      6.02 o
   3   5   2      157.81      136.73      2.65 o
   4   5   2      384.62      376.66      5.30 o
   5   5   2       65.67       61.76      1.52 o
  -9   6   2      146.76      138.28      4.12 o
  -8   6   2      128.40      116.63      3.04 o
  -7   6   2      257.56      273.38      3.99 o
  -6   6   2      401.02      387.77      4.64 o
  -5   6   2      579.78      580.80      6.58 o
  -4   6   2      633.01      793.11      5.99 o
  -3   6   2      760.36      745.91      5.55 o
  -2   6   2      654.29      666.76      4.54 o
  -1   6   2      365.50      346.20      4.09 o
   0   6   2      695.38      664.76      4.28 o
   1   6   2       82.22       78.46      1.69 o
   2   6   2      552.75      528.98      5.22 o
   3   6   2       12.08       18.76      1.20 o
   4   6   2      145.73      159.15      2.68 o
  -8   7   2       46.53       43.94      1.45 o
  -7   7   2      248.19      259.20      3.38 o
  -6   7   2      125.13      120.51      3.23 o
  -5   7   2      529.07      508.15      6.40 o
  -4   7   2      698.58      706.48      7.05 o
  -3   7   2      225.03      227.40      2.91 o
  -2   7   2      171.60      193.78      3.83 o
  -1   7   2      501.58      482.15      4.10 o
   0   7   2       91.46       93.10      1.97 o
   1   7   2      368.91      359.21      3.69 o
   2   7   2      113.66      103.31      2.09 o
   3   7   2      111.10      114.48      2.30 o
  -8   8   2        0.99        0.25      0.76 <
  -7   8   2      187.29      186.24      4.13 o
  -6   8   2       70.38       68.90      2.08 o
  -5   8   2       96.68       93.40      2.33 o
  -4   8   2      672.34      700.82      5.44 o
  -3   8   2      477.32      478.75      4.47 o
  -2   8   2       57.64       59.39      1.77 o
  -1   8   2      180.88      182.60      3.03 o
   0   8   2       32.51       28.92      1.10 o
   1   8   2      187.16      199.62      3.08 o
   2   8   2      157.52      146.60      2.32 o
   3   8   2      331.09      324.69      3.74 o
  -7   9   2      125.56      124.11      3.19 o
  -6   9   2      302.20      304.73      5.28 o
  -5   9   2      293.42      314.92      4.44 o
  -4   9   2      303.26      295.95      5.32 o
  -3   9   2      221.66      235.20      5.02 o
  -2   9   2      484.68      482.50      5.98 o
  -1   9   2      250.48      253.85      3.88 o
   0   9   2      372.07      359.60      5.00 o
   1   9   2      335.88      329.34      3.67 o
  -7  10   2       27.73       23.52      1.34 o
  -6  10   2      711.28      700.03      7.25 o
  -5  10   2        8.54        8.86      0.83 o
  -4  10   2      321.35      312.24      5.16 o
  -3  10   2       18.17       17.45      1.14 o
  -2  10   2      312.89      298.25      3.81 o
  -1  10   2        0.19        0.82      0.47 <
   0  10   2      386.43      379.31      4.06 o
  -5  11   2      182.25      156.84      4.43 o
  -4  11   2      167.32      159.06      4.68 o
  -3  11   2       69.16       50.70      1.89 o
  -2  11   2      158.23      150.63      2.69 o
   0 -11   3      135.62      134.51      2.15 o
   1 -11   3       30.54       30.31      0.98 o
   2 -11   3       34.62       35.12      1.68 o
   3 -11   3       33.30       30.35      1.59 o
   4 -11   3      127.30      121.46      2.87 o
  -1 -10   3       26.15       27.47      0.88 o
   0 -10   3      105.77      106.87      1.84 o
   1 -10   3       38.86       37.01      1.56 o
   2 -10   3      388.38      422.02      6.33 o
   3 -10   3       45.53       43.59      1.99 o
   4 -10   3      435.28      440.05      8.92 o
   5 -10   3        0.90        4.52      0.98 o
   6 -10   3        3.10        1.75      0.88 <
  -3  -9   3      636.31      653.35      4.59 o
  -2  -9   3       74.34       77.84      1.31 o
  -1  -9   3      255.62      281.19      2.77 o
   0  -9   3        1.41        2.92      0.55 o
   1  -9   3      494.82      523.27      5.85 o
   2  -9   3       85.79       89.65      2.38 o
   3  -9   3      655.18      716.78      8.50 o
   4  -9   3       36.13       41.92      3.30 o
   5  -9   3      721.56      738.51      8.95 o
   6  -9   3        0.58        0.88      0.68 <
  -4  -8   3      173.80      167.41      2.37 o
  -3  -8   3       30.85       32.64      1.08 o
  -2  -8   3      761.96      806.69      4.41 o
  -1  -8   3      599.00      622.42      4.12 o
   0  -8   3      201.98      186.35      2.67 o
   1  -8   3      838.32      880.01      8.62 o
   2  -8   3      249.97      255.48      4.92 o
   3  -8   3      574.78      649.49      8.14 o
   4  -8   3      756.73      819.37      9.68 o
   5  -8   3      749.54      762.97      9.38 o
   6  -8   3       70.03       58.81      2.54 o
   7  -8   3      118.78      115.60      2.70 o
  -5  -7   3      111.93      126.12      2.26 o
  -4  -7   3     1399.66     1426.00      6.61 o
  -3  -7   3      974.36     1039.83      5.47 o
  -2  -7   3      290.10      302.66      2.86 o
  -1  -7   3      431.38      422.13      3.45 o
   0  -7   3      354.97      369.99      3.47 o
   1  -7   3      746.84      805.78      6.32 o
   2  -7   3     1637.79     1783.67     11.32 o
   3  -7   3     3023.03     3366.60     17.20 o
   4  -7   3      265.05      280.10      5.77 o
   5  -7   3      267.96      275.35      4.73 o
   6  -7   3      335.06      304.21      5.85 o
   7  -7   3       42.14       40.81      1.86 o
  -5  -6   3       45.06       47.20      1.37 o
  -4  -6   3      215.12      245.72      2.75 o
  -3  -6   3      123.73      133.31      1.64 o
  -2  -6   3      646.35      638.78      3.66 o
  -1  -6   3      148.42      139.57      1.73 o
   0  -6   3      232.50      205.49      2.39 o
   1  -6   3       15.70       17.64      0.85 o
   2  -6   3       22.75       20.32      0.85 o
   3  -6   3     1145.24     1277.84      8.38 o
   4  -6   3      720.68      761.95      6.09 o
   5  -6   3      129.08      128.71      3.25 o
   6  -6   3       79.53       79.49      2.37 o
   7  -6   3        0.10        0.14      0.71 <
  -6  -5   3      166.72      169.15      2.60 o
  -5  -5   3       20.02       26.63      1.11 o
  -4  -5   3      107.83      122.08      1.85 o
  -3  -5   3      386.18      421.64      2.69 o
  -2  -5   3        7.11        6.36      0.41 o
  -1  -5   3      157.44      155.35      1.77 o
   0  -5   3     1149.63     1121.47      6.04 o
   1  -5   3      143.69      163.05      2.67 o
   2  -5   3      575.89      599.10      7.15 o
   3  -5   3      112.67      117.81      2.18 o
   4  -5   3      241.73      253.38      3.05 o
   5  -5   3      341.05      317.68      4.08 o
   6  -5   3      144.76      147.37      2.71 o
   7  -5   3       11.31        8.79      1.11 o
  -7  -4   3      137.42      124.32      2.49 o
  -6  -4   3      102.97      114.34      2.42 o
  -5  -4   3      532.06      555.15      5.16 o
  -4  -4   3      563.77      576.77      4.20 o
  -3  -4   3      248.70      261.45      2.30 o
  -2  -4   3      513.16      499.75      2.75 o
  -1  -4   3      941.23      919.38      9.29 o
   0  -4   3      917.22      926.70      8.75 o
   1  -4   3     3472.66     3691.19     16.51 o
   2  -4   3     2310.43     2504.31     15.88 o
   3  -4   3      378.12      369.16      3.00 o
   4  -4   3      244.59      255.53      2.42 o
   5  -4   3      142.67      135.77      2.30 o
   6  -4   3       24.10       23.46      1.33 o
   7  -4   3      179.94      191.30      2.65 o
  -7  -3   3      851.90      835.53      7.54 o
  -6  -3   3        4.45        6.53      0.88 o
  -5  -3   3     1182.12     1188.17      5.71 o
  -4  -3   3       65.32       69.99      1.29 o
  -3  -3   3      195.69      163.29      1.52 o
  -2  -3   3       45.74       61.21      2.05 o
  -1  -3   3     3106.58     3124.00     15.18 o
   0  -3   3      164.36      155.28      3.18 o
   1  -3   3     4288.71     4337.76     13.81 o
   2  -3   3        1.44        2.33      0.64 o
   3  -3   3     1434.32     1472.20      8.97 o
   4  -3   3       91.70      101.07      1.64 o
   5  -3   3      422.23      396.69      3.99 o
   6  -3   3        4.99        4.57      0.71 o
   7  -3   3       32.77       33.74      0.98 o
  -8  -2   3       11.09        7.94      0.97 o
  -7  -2   3       51.58       51.59      1.37 o
  -6  -2   3      291.36      310.61      3.29 o
  -5  -2   3      526.08      547.85      3.58 o
  -4  -2   3      685.22      717.45      2.97 o
  -3  -2   3     2907.96     2969.06     16.95 o
  -2  -2   3       49.28       59.71      2.12 o
  -1  -2   3      227.15      240.58      2.58 o
   0  -2   3     2162.76     2204.28      6.59 o
   1  -2   3     1234.40     1209.69      6.59 o
   2  -2   3     1777.47     1875.61     10.42 o
   3  -2   3     2774.16     2980.17     12.78 o
   4  -2   3       23.40       24.42      0.97 o
   5  -2   3      126.27      121.23      2.01 o
   6  -2   3       47.17       48.39      1.47 o
   7  -2   3       92.63      101.24      1.91 o
  -8  -1   3      232.45      206.74      3.29 o
  -7  -1   3       76.02       80.29      1.83 o
  -6  -1   3      518.22      572.89      4.16 o
  -5  -1   3       14.38       13.77      0.62 o
  -4  -1   3     1234.69     1260.20      4.49 o
  -3  -1   3      951.40      922.94      6.91 o
  -2  -1   3     2279.57     2292.55     12.15 o
  -1  -1   3     3655.18     3613.12      7.42 o
   0  -1   3     2508.08     2452.45      7.00 o
   1  -1   3      101.73       84.80      1.72 o
   2  -1   3     2729.03     2636.48     15.96 o
   3  -1   3       89.67      127.94      2.15 o
   4  -1   3     1573.41     1616.87      7.64 o
   5  -1   3      173.92      166.98      2.38 o
   6  -1   3       79.68       91.60      2.15 o
   7  -1   3       20.76       20.91      1.01 o
  -8   0   3       79.82       92.17      2.01 o
  -7   0   3        1.23        1.05      0.70 <
  -6   0   3      219.42      228.00      2.52 o
  -5   0   3        0.21        1.45      0.32 o
  -4   0   3      160.63      112.22      1.41 o
  -3   0   3      554.98      606.24      4.06 o
  -2   0   3     1662.35     1605.19      5.49 o
  -1   0   3      260.08      294.26      1.87 o
   0   0   3     1583.57     1597.50      6.05 o
   1   0   3        8.55        8.24      0.65 o
   2   0   3      558.05      440.45      6.79 o
   3   0   3       48.28       60.49      1.48 o
   4   0   3      635.35      587.70      4.59 o
   5   0   3        8.23        9.54      0.85 o
   6   0   3      465.54      473.68      3.93 o
   7   0   3        7.91       11.49      0.88 o
  -8   1   3      375.11      402.73      4.13 o
  -7   1   3       46.56       45.08      1.37 o
  -6   1   3      643.14      623.19      4.21 o
  -5   1   3       56.56       66.53      1.22 o
  -4   1   3     3264.49     3288.61     16.60 o
  -3   1   3       31.20       24.43      1.21 o
  -2   1   3     9721.79     9530.89     13.95 o
  -1   1   3      183.95      188.34      1.78 o
   0   1   3     7702.35     7583.06     21.48 o
   1   1   3      674.16      714.77      4.46 o
   2   1   3     3819.30     3960.50     18.89 o
   3   1   3        9.34        5.49      0.59 o
   4   1   3     1058.96     1025.04      6.02 o
   5   1   3        2.80        1.40      0.60 <
   6   1   3      350.99      384.56      4.43 o
  -9   2   3       34.25       33.96      1.24 o
  -8   2   3      357.80      365.87      3.92 o
  -7   2   3      290.22      306.31      3.57 o
  -6   2   3     1057.84     1046.69      5.93 o
  -5   2   3      310.29      289.37      2.87 o
  -4   2   3     1526.69     1537.46     11.75 o
  -3   2   3      123.90      110.25      1.70 o
  -2   2   3     1393.06     1372.39      5.06 o
  -1   2   3       42.46       36.66      0.74 o
   0   2   3     2486.48     2449.11      9.67 o
   1   2   3        5.09        3.54      0.58 o
   2   2   3      558.99      499.47      3.71 o
   3   2   3       41.89       39.15      1.09 o
   4   2   3       58.73       54.91      1.52 o
   5   2   3       77.48       77.16      1.65 o
   6   2   3       28.34       28.51      1.22 o
  -9   3   3      100.39      104.79      1.90 o
  -8   3   3       60.37       60.62      1.81 o
  -7   3   3      108.91      119.91      2.44 o
  -6   3   3      102.88      139.38      1.96 o
  -5   3   3      416.39      397.61      3.75 o
  -4   3   3      168.64      163.56      3.31 o
  -3   3   3     1386.92     1327.40      8.27 o
  -2   3   3        0.65        1.27      0.28 o
  -1   3   3     1522.01     1406.81      6.12 o
   0   3   3       70.54       69.78      2.07 o
   1   3   3     1123.92     1006.96      5.03 o
   2   3   3       13.14       15.06      0.70 o
   3   3   3      590.33      579.97      4.12 o
   4   3   3        0.05        0.96      0.63 <
   5   3   3      267.38      260.13      4.30 o
   6   3   3        3.92        2.32      0.52 o
  -9   4   3       31.24       32.03      1.19 o
  -8   4   3      150.20      146.31      2.67 o
  -7   4   3      389.85      386.04      5.79 o
  -6   4   3      317.56      325.86      3.60 o
  -5   4   3      549.48      558.91      3.95 o
  -4   4   3      342.89      330.26      3.40 o
  -3   4   3      559.30      533.04      5.04 o
  -2   4   3      161.35      143.66      2.48 o
  -1   4   3     2103.66     1967.45     11.80 o
   0   4   3        1.17        2.48      0.39 o
   1   4   3     1602.63     1539.77      5.26 o
   2   4   3       42.67       39.76      1.16 o
   3   4   3      649.42      632.79      4.91 o
   4   4   3        0.46        0.55      0.57 <
   5   4   3      130.77      132.52      2.33 o
  -9   5   3      354.94      340.52      4.90 o
  -8   5   3       76.12       82.56      2.25 o
  -7   5   3      439.46      451.73      5.08 o
  -6   5   3      479.64      511.74      4.65 o
  -5   5   3     1040.40     1123.07      9.62 o
  -4   5   3     1411.74     1505.33      6.31 o
  -3   5   3     2732.78     2952.23      7.87 o
  -2   5   3      306.88      289.76      2.45 o
  -1   5   3     1112.37     1105.12      5.24 o
   0   5   3      463.30      444.31      2.78 o
   1   5   3     1052.31      990.29      5.32 o
   2   5   3      279.42      263.32      2.91 o
   3   5   3      501.34      505.39      6.09 o
   4   5   3       75.38       78.08      1.75 o
  -9   6   3        0.35        1.05      0.68 <
  -8   6   3      527.41      535.04      6.43 o
  -7   6   3       13.83       16.73      1.15 o
  -6   6   3      388.04      394.67      4.97 o
  -5   6   3        5.83        8.51      0.87 o
  -4   6   3      151.88      146.09      2.38 o
  -3   6   3       55.75       65.67      1.39 o
  -2   6   3     1253.34     1332.86      6.91 o
  -1   6   3      140.20      137.53      2.47 o
   0   6   3     1062.81     1042.82      5.72 o
   1   6   3       26.19       25.52      1.24 o
   2   6   3      256.28      297.81      3.68 o
   3   6   3       78.65       66.47      2.10 o
   4   6   3      185.94      189.26      3.64 o
  -8   7   3      262.86      260.57      4.15 o
  -7   7   3      275.75      253.64      4.66 o
  -6   7   3      940.32      971.68      9.28 o
  -5   7   3      154.42      147.56      2.97 o
  -4   7   3      731.51      729.45      7.79 o
  -3   7   3      168.36      166.73      2.65 o
  -2   7   3      645.54      610.77      7.22 o
  -1   7   3      271.58      269.21      3.02 o
   0   7   3     1110.85     1078.57      6.74 o
   1   7   3      253.73      251.09      3.97 o
   2   7   3      847.43      913.79      7.93 o
   3   7   3       33.45       36.44      1.39 o
  -8   8   3       17.26       21.91      1.22 o
  -7   8   3      328.05      334.21      4.29 o
  -6   8   3        2.54        6.08      1.03 o
  -5   8   3      790.97      822.90      6.96 o
  -4   8   3      518.44      548.22      5.63 o
  -3   8   3      251.43      262.65      3.49 o
  -2   8   3      220.31      208.76      3.83 o
  -1   8   3      629.53      634.39      5.14 o
   0   8   3       30.29       31.37      1.14 o
   1   8   3      849.91      873.16      6.62 o
   2   8   3       34.75       35.81      1.15 o
  -8   9   3       34.30       26.66      1.90 o
  -7   9   3      309.54      328.05      5.10 o
  -6   9   3       12.52       11.24      0.94 o
  -5   9   3      255.94      264.23      3.38 o
  -4   9   3        0.11        0.68      0.46 <
  -3   9   3      345.24      348.57      4.81 o
  -2   9   3       64.28       66.85      1.74 o
  -1   9   3      428.86      431.57      4.68 o
   0   9   3       47.64       47.89      1.42 o
   1   9   3      195.23      206.41      2.24 o
  -7  10   3       33.63       42.50      2.47 o
  -6  10   3        0.49        0.74      1.00 <
  -5  10   3      269.30      255.71      4.55 o
  -4  10   3       18.08       18.46      1.92 o
  -3  10   3     1584.25     1577.95     12.06 o
  -2  10   3      119.28      117.28      2.39 o
  -1  10   3      416.71      403.39      3.74 o
   0  10   3        0.47        1.17      0.43 <
  -5  11   3       24.95       24.42      1.76 o
  -4  11   3       26.41       19.44      1.17 o
  -3  11   3        4.17        2.39      0.59 o
   1 -11   4      297.04      274.82      3.11 o
   2 -11   4      370.44      339.34      4.97 o
   3 -11   4      371.43      376.93      5.33 o
  -1 -10   4      112.21      107.19      1.63 o
   0 -10   4      255.05      264.58      2.92 o
   1 -10   4       56.84       49.09      1.59 o
   2 -10   4      495.15      500.70      5.66 o
   3 -10   4        0.64        0.53      0.49 <
   4 -10   4       55.36       66.67      2.06 o
   5 -10   4       58.81       48.19      1.96 o
  -3  -9   4      214.91      221.96      3.03 o
  -2  -9   4      781.02      780.28      4.27 o
  -1  -9   4       46.18       46.37      1.25 o
   0  -9   4      374.61      382.40      4.19 o
   1  -9   4      172.67      187.61      2.93 o
   2  -9   4      442.91      464.82      5.54 o
   3  -9   4     1114.00     1169.64      8.85 o
   4  -9   4     1388.51     1430.47     13.03 o
   5  -9   4        3.00        2.96      0.73 o
   6  -9   4       75.19       72.80      3.45 o
  -4  -8   4       13.93        9.42      0.67 o
  -3  -8   4      300.57      319.74      3.45 o
  -2  -8   4      201.89      200.63      2.42 o
  -1  -8   4      190.99      200.82      2.62 o
   0  -8   4      421.03      425.66      4.98 o
   1  -8   4        8.99        9.56      0.86 o
   2  -8   4        4.02        4.88      0.99 o
   3  -8   4       13.75       15.29      2.44 o
   4  -8   4       87.60       88.23      2.81 o
   5  -8   4      153.60      145.54      2.78 o
   6  -8   4       65.51       61.08      1.81 o
  -5  -7   4        3.37        7.16      0.69 o
  -4  -7   4      177.23      180.63      2.60 o
  -3  -7   4       65.84       70.97      1.39 o
  -2  -7   4       10.78       10.63      0.60 o
  -1  -7   4      545.89      551.21      3.85 o
   0  -7   4      104.79      112.85      2.44 o
   1  -7   4      703.98      723.79      6.08 o
   2  -7   4      144.11      158.98      2.74 o
   3  -7   4        1.77        4.06      0.90 o
   4  -7   4       48.14       47.57      1.79 o
   5  -7   4       51.67       46.80      1.72 o
   6  -7   4       18.29       16.02      0.93 o
   7  -7   4      142.34      131.10      2.77 o
  -5  -6   4      175.07      180.02      2.51 o
  -4  -6   4       60.80       69.72      1.40 o
  -3  -6   4      441.19      455.88      3.20 o
  -2  -6   4      219.17      223.57      2.12 o
  -1  -6   4     1440.97     1488.34      6.32 o
   0  -6   4      253.41      275.94      2.67 o
   1  -6   4     1125.99     1195.40      7.62 o
   2  -6   4      442.72      497.40      5.25 o
   3  -6   4     1008.46     1137.89     10.14 o
   4  -6   4       30.10       29.47      1.46 o
   5  -6   4      179.46      198.38      3.13 o
   6  -6   4       55.45       55.14      1.63 o
   7  -6   4      108.10      105.56      2.68 o
  -6  -5   4      534.41      532.04      4.95 o
  -5  -5   4      137.86      143.21      2.06 o
  -4  -5   4      393.38      399.87      3.04 o
  -3  -5   4      740.12      748.77      3.46 o
  -2  -5   4      415.15      410.04      2.96 o
  -1  -5   4        1.49        3.34      0.39 o
   0  -5   4     4227.11     4494.12      9.56 o
   1  -5   4      271.12      274.37      3.35 o
   2  -5   4     1181.35     1306.71     10.00 o
   3  -5   4      184.21      181.31      3.59 o
   4  -5   4       23.63       21.93      1.25 o
   5  -5   4        5.19        3.96      0.65 o
   6  -5   4      253.51      268.10      3.47 o
   7  -5   4       99.67      101.85      2.24 o
  -7  -4   4        1.59        6.32      0.93 o
  -6  -4   4      229.80      231.93      2.95 o
  -5  -4   4        8.08       10.33      0.85 o
  -4  -4   4      726.86      717.70      4.10 o
  -3  -4   4       18.51       19.54      0.61 o
  -2  -4   4     1887.80     1943.66      5.06 o
  -1  -4   4      324.27      332.01      2.96 o
   0  -4   4      927.96      978.99      9.83 o
   1  -4   4      132.83      154.99      3.64 o
   2  -4   4     1969.62     2102.24     11.82 o
   3  -4   4        8.90       24.20      1.08 o
   4  -4   4     1478.76     1537.57      7.40 o
   5  -4   4      290.76      293.18      3.84 o
   6  -4   4       50.07       56.25      1.73 o
   7  -4   4        2.04        2.23      0.37 o
  -7  -3   4       26.13       22.00      1.14 o
  -6  -3   4      331.40      346.17      5.16 o
  -5  -3   4       35.04       37.13      1.30 o
  -4  -3   4     1162.70     1130.58      5.18 o
  -3  -3   4      460.41      479.05      2.35 o
  -2  -3   4     3237.86     3436.25     18.81 o
  -1  -3   4      538.75      539.77      7.06 o
   0  -3   4     1754.94     1691.87     11.87 o
   1  -3   4      219.93      233.27      4.29 o
   2  -3   4      284.22      234.02      4.13 o
   3  -3   4       47.88       59.64      1.19 o
   4  -3   4      354.12      340.62      3.19 o
   5  -3   4       60.11       64.81      1.96 o
   6  -3   4      363.08      400.65      4.60 o
   7  -3   4       12.55       14.91      0.70 o
  -8  -2   4       74.76       59.96      1.91 o
  -7  -2   4       13.06       16.06      1.36 o
  -6  -2   4      129.02      124.09      2.24 o
  -5  -2   4       43.55       38.46      1.05 o
  -4  -2   4      640.70      660.27      3.16 o
  -3  -2   4       47.39       73.04      1.39 o
  -2  -2   4      483.50      442.08      4.37 o
  -1  -2   4      102.83      107.84      2.30 o
   0  -2   4      713.60      661.67      6.73 o
   1  -2   4      442.53      371.53      3.45 o
   2  -2   4      341.57      303.10      4.49 o
   3  -2   4      100.82       80.16      1.37 o
   4  -2   4       39.64       33.12      1.00 o
   5  -2   4      136.07      138.75      2.32 o
   6  -2   4       32.51       31.36      1.11 o
   7  -2   4       84.77       82.45      1.42 o
  -8  -1   4       21.86       24.10      1.50 o
  -7  -1   4      270.99      307.66      5.15 o
  -6  -1   4      144.75      154.92      2.02 o
  -5  -1   4     1074.59     1044.45      4.42 o
  -4  -1   4        6.55        6.54      0.41 o
  -3  -1   4     3654.59     3795.09     15.97 o
  -2  -1   4        1.76        2.95      0.42 o
  -1  -1   4     5204.50     5222.58     10.82 o
   0  -1   4       60.21       48.18      1.25 o
   1  -1   4     2404.55     1824.47      9.55 o
   2  -1   4       15.30        9.28      0.71 o
   3  -1   4     2319.89     2247.58     12.46 o
   4  -1   4      104.57      120.31      2.26 o
   5  -1   4     1101.33     1179.96      8.02 o
   6  -1   4       33.57       34.69      1.06 o
   7  -1   4      202.39      204.40      2.63 o
  -8   0   4       36.69       31.66      1.48 o
  -7   0   4      558.54      564.41      4.48 o
  -6   0   4       84.72       88.81      1.60 o
  -5   0   4     1610.70     1637.23      5.83 o
  -4   0   4        5.90        9.07      0.45 o
  -3   0   4     3551.82     3515.05     18.35 o
  -2   0   4      358.53      360.19      3.79 o
  -1   0   4     4838.83     4760.22     15.23 o
   0   0   4       29.38       32.93      0.99 o
   1   0   4     3699.88     3453.02     14.83 o
   2   0   4      111.72      128.77      2.47 o
   3   0   4      640.05      575.00      5.90 o
   4   0   4       70.48       77.69      1.88 o
   5   0   4      156.25      159.19      2.45 o
   6   0   4       23.42       22.79      0.91 o
  -8   1   4       90.92      100.84      2.21 o
  -7   1   4      709.45      727.75      5.39 o
  -6   1   4      152.66      149.78      2.29 o
  -5   1   4      756.13      783.60      4.15 o
  -4   1   4      462.19      431.71      4.84 o
  -3   1   4      910.21      887.14      9.13 o
  -2   1   4      138.29      129.31      2.58 o
  -1   1   4      733.80      729.99      4.19 o
   0   1   4       53.49       53.64      1.24 o
   1   1   4      171.14      149.65      3.42 o
   2   1   4      282.05      253.30      3.03 o
   3   1   4      172.76      165.91      2.77 o
   4   1   4      141.07      153.67      2.62 o
   5   1   4       10.92       14.24      0.91 o
   6   1   4       51.03       48.74      1.26 o
  -9   2   4       19.86       16.20      1.03 o
  -8   2   4       14.72       56.13      1.83 o
  -7   2   4       28.71       36.81      1.49 o
  -6   2   4      318.20      303.85      3.42 o
  -5   2   4       11.11       11.12      0.76 o
  -4   2   4      546.90      565.79      7.15 o
  -3   2   4      130.85      145.73      3.67 o
  -2   2   4     1016.21      949.90      9.07 o
  -1   2   4      181.86      201.11      2.39 o
   0   2   4     2030.03     2029.16     12.20 o
   1   2   4       47.34       50.08      1.13 o
   2   2   4      741.52      722.40      4.46 o
   3   2   4       27.40       20.72      1.08 o
   4   2   4      391.00      401.64      5.34 o
   5   2   4      124.53      116.15      2.01 o
   6   2   4      121.47      128.77      2.79 o
  -9   3   4      165.54      166.54      2.67 o
  -8   3   4     1126.78     1163.90      6.78 o
  -7   3   4       85.38       95.84      1.82 o
  -6   3   4     1046.27     1071.73      7.69 o
  -5   3   4      564.87      566.26      4.53 o
  -4   3   4     1958.93     2025.70      9.70 o
  -3   3   4     1258.45     1311.90     11.19 o
  -2   3   4     7562.21     8007.88     23.95 o
  -1   3   4       15.19       13.60      0.84 o
   0   3   4     3614.19     3705.36     10.20 o
   1   3   4      239.16      237.39      2.35 o
   2   3   4     1342.35     1323.79      5.88 o
   3   3   4      251.89      235.64      3.28 o
   4   3   4      731.99      720.62      6.19 o
   5   3   4       15.48       17.20      0.95 o
  -9   4   4      307.63      291.68      2.48 o
  -8   4   4       88.00       94.09      1.93 o
  -7   4   4      487.42      501.84      3.98 o
  -6   4   4      769.91      781.48      5.31 o
  -5   4   4      272.14      280.80      3.47 o
  -4   4   4      815.32      806.38      4.45 o
  -3   4   4      496.11      498.81      3.09 o
  -2   4   4      268.35      233.09      3.19 o
  -1   4   4     2721.45     2888.75      7.87 o
   0   4   4     1070.69     1076.00      3.63 o
   1   4   4      549.93      544.40      3.83 o
   2   4   4      395.14      395.71      3.44 o
   3   4   4       22.85       25.88      1.17 o
   4   4   4       11.29       17.38      0.98 o
   5   4   4      178.98      173.81      3.30 o
  -9   5   4      130.98      130.63      2.56 o
  -8   5   4       67.53       64.02      2.08 o
  -7   5   4      780.31      833.55      6.21 o
  -6   5   4       11.03       10.20      1.03 o
  -5   5   4     1493.68     1539.25      7.18 o
  -4   5   4      376.92      396.70      3.19 o
  -3   5   4      890.70      858.80      4.23 o
  -2   5   4       14.51       16.61      0.78 o
  -1   5   4     2346.22     2277.38      8.00 o
   0   5   4       42.65       44.81      0.99 o
   1   5   4     1913.38     1893.04      8.15 o
   2   5   4        1.72        2.75      0.59 o
   3   5   4      442.00      454.08      5.26 o
   4   5   4       10.82        8.28      0.79 o
  -9   6   4      124.44      141.40      3.05 o
  -8   6   4       55.85       57.46      2.19 o
  -7   6   4      354.86      388.23      8.41 o
  -6   6   4       22.51       20.96      1.37 o
  -5   6   4      782.66      800.72      6.16 o
  -4   6   4      219.20      238.26      2.95 o
  -3   6   4     1886.91     1918.74      8.16 o
  -2   6   4       53.48       49.95      1.30 o
  -1   6   4      350.28      337.08      3.04 o
   0   6   4      309.36      299.05      3.24 o
   1   6   4      198.27      205.77      3.11 o
   2   6   4      176.68      164.75      3.40 o
   3   6   4      366.09      370.62      3.76 o
  -8   7   4        0.67        0.52      0.87 <
  -7   7   4       51.72       51.93      3.07 o
  -6   7   4      298.35      321.30      5.60 o
  -5   7   4      386.68      416.64      4.55 o
  -4   7   4      256.23      261.71      4.92 o
  -3   7   4      974.80     1079.66     10.34 o
  -2   7   4      220.47      205.44      2.68 o
  -1   7   4      144.74      142.85      2.28 o
   0   7   4      518.89      517.14      4.33 o
   1   7   4      104.42      100.13      2.33 o
   2   7   4      129.66      140.42      2.78 o
  -8   8   4      422.78      482.28      5.49 o
  -7   8   4      447.63      469.40      8.32 o
  -6   8   4      221.53      244.53      4.72 o
  -5   8   4       62.98       67.63      2.13 o
  -4   8   4     1561.85     1700.24     13.15 o
  -3   8   4       48.79       49.51      1.69 o
  -2   8   4     2652.07     2810.12     17.31 o
  -1   8   4      825.38      873.66      5.97 o
   0   8   4      247.46      260.40      3.17 o
   1   8   4      112.80      124.92      2.22 o
   2   8   4      266.94      245.66      3.38 o
  -7   9   4        7.58        9.06      0.95 o
  -6   9   4      395.84      408.08      5.78 o
  -5   9   4        1.44        2.54      0.66 o
  -4   9   4      446.27      420.48      6.35 o
  -3   9   4      163.21      172.48      2.99 o
  -2   9   4      317.31      308.77      3.20 o
  -1   9   4      343.97      360.49      3.60 o
   0   9   4      296.23      303.87      3.40 o
  -6  10   4       59.43       47.70      2.66 o
  -5  10   4      115.25      106.50      4.08 o
  -4  10   4       89.94       81.87      2.44 o
  -3  10   4       65.31       59.84      1.54 o
  -2  10   4        4.86        3.80      0.44 o
  -1  10   4      214.39      202.25      2.14 o
   2 -11   5      161.06      164.52      3.41 o
  -1 -10   5      350.76      326.55      2.91 o
   0 -10   5        1.12        1.90      0.45 o
   1 -10   5      105.36      103.64      2.01 o
   2 -10   5        0.08        0.74      0.68 <
   3 -10   5        1.10        2.70      0.76 o
   4 -10   5        7.65        6.56      0.98 o
  -3  -9   5      402.85      402.80      5.64 o
  -2  -9   5       26.22       25.74      0.83 o
  -1  -9   5      103.89      105.51      2.01 o
   0  -9   5      170.11      172.20      2.59 o
   1  -9   5       97.59       96.12      2.31 o
   2  -9   5       25.22       21.37      1.34 o
   3  -9   5      203.57      213.84      4.13 o
   4  -9   5       30.00       26.23      1.47 o
   5  -9   5       45.10       47.16      1.58 o
  -4  -8   5      118.20      124.20      2.27 o
  -3  -8   5        1.76        1.84      0.43 o
  -2  -8   5      564.29      579.43      3.83 o
  -1  -8   5       17.33       16.62      0.89 o
   0  -8   5     1273.64     1354.64      8.20 o
   1  -8   5       33.58       34.53      1.25 o
   2  -8   5      292.90      309.33      4.92 o
   3  -8   5       12.41        9.71      1.02 o
   4  -8   5      290.74      307.48      5.23 o
   5  -8   5        0.03        0.60      0.55 <
   6  -8   5      206.81      203.52      4.98 o
  -5  -7   5       97.87      101.68      2.31 o
  -4  -7   5      370.44      375.38      4.08 o
  -3  -7   5      258.90      262.07      2.63 o
  -2  -7   5      478.02      503.92      3.68 o
  -1  -7   5      179.78      193.29      2.26 o
   0  -7   5       22.49       23.29      1.00 o
   1  -7   5      576.40      604.68      5.16 o
   2  -7   5      434.86      451.82      5.89 o
   3  -7   5       10.25       12.20      0.98 o
   4  -7   5      314.06      341.18      3.92 o
   5  -7   5        1.54        2.02      0.52 o
   6  -7   5        5.40        6.93      0.61 o
  -5  -6   5       51.89       49.00      1.34 o
  -4  -6   5      216.76      214.28      2.57 o
  -3  -6   5      257.70      254.30      2.46 o
  -2  -6   5      305.28      306.16      2.99 o
  -1  -6   5      719.24      734.86      4.10 o
   0  -6   5      375.50      369.06      3.42 o
   1  -6   5      378.25      387.28      4.29 o
   2  -6   5      121.88      124.36      2.20 o
   3  -6   5      348.25      377.40      4.54 o
   4  -6   5      139.69      155.66      2.55 o
   5  -6   5      332.99      352.55      3.58 o
   6  -6   5      284.04      271.90      3.04 o
  -6  -5   5       30.12       31.52      1.02 o
  -5  -5   5      727.90      739.88      5.38 o
  -4  -5   5       26.33       26.81      1.01 o
  -3  -5   5      771.39      744.08      4.01 o
  -2  -5   5       14.80       19.35      0.72 o
  -1  -5   5     1385.22     1398.85      5.19 o
   0  -5   5       89.40       84.91      1.35 o
   1  -5   5     1049.49     1029.13      5.84 o
   2  -5   5      317.49      301.22      3.85 o
   3  -5   5      685.85      717.20      5.91 o
   4  -5   5       51.85       54.01      1.54 o
   5  -5   5      331.54      344.08      3.92 o
   6  -5   5        0.15        0.38      0.45 <
  -7  -4   5      147.41      142.32      2.30 o
  -6  -4   5       72.72       72.86      1.65 o
  -5  -4   5      618.73      626.70      4.59 o
  -4  -4   5       91.03       92.89      1.47 o
  -3  -4   5     1777.15     1768.96      5.41 o
  -2  -4   5      430.85      512.84      3.07 o
  -1  -4   5      946.63      900.80      3.85 o
   0  -4   5      172.85      183.19      1.87 o
   1  -4   5      444.30      423.94      3.03 o
   2  -4   5       26.65       28.17      1.00 o
   3  -4   5      594.25      604.80      4.63 o
   4  -4   5      156.49      157.29      1.99 o
   5  -4   5      108.67      120.65      1.99 o
   6  -4   5        3.50        3.97      0.60 o
  -7  -3   5      187.39      175.54      2.92 o
  -6  -3   5      161.25      173.74      2.63 o
  -5  -3   5      260.94      282.12      2.96 o
  -4  -3   5      238.66      221.96      1.95 o
  -3  -3   5      216.01      211.51      1.72 o
  -2  -3   5      472.91      470.67      2.68 o
  -1  -3   5      275.35      265.53      3.31 o
   0  -3   5      808.29      794.75      8.75 o
   1  -3   5      547.15      528.89      3.92 o
   2  -3   5      665.71      636.39      4.05 o
   3  -3   5       64.40       61.76      1.24 o
   4  -3   5      911.71      960.96      5.47 o
   5  -3   5       41.68       47.72      1.24 o
   6  -3   5      199.21      211.44      2.62 o
  -8  -2   5      154.12      151.66      3.06 o
  -7  -2   5       18.71       19.59      1.15 o
  -6  -2   5      497.66      526.73      5.11 o
  -5  -2   5       10.75        9.64      0.72 o
  -4  -2   5     1965.17     1962.15      6.54 o
  -3  -2   5      140.42      129.07      1.31 o
  -2  -2   5     2653.32     2734.74     15.14 o
  -1  -2   5      173.68      175.43      3.38 o
   0  -2   5     2383.69     2475.38     14.20 o
   1  -2   5      257.60      280.88      3.04 o
   2  -2   5     1472.48     1387.67      6.43 o
   3  -2   5      507.74      495.09      4.08 o
   4  -2   5      500.99      489.51      5.10 o
   5  -2   5      237.80      245.42      3.71 o
   6  -2   5      149.79      161.49      2.07 o
  -8  -1   5      380.07      387.44      5.09 o
  -7  -1   5      128.35      122.02      2.79 o
  -6  -1   5      996.53      977.78      6.17 o
  -5  -1   5        1.34        1.89      0.45 o
  -4  -1   5     1591.21     1630.20      6.15 o
  -3  -1   5       28.96       46.99      1.05 o
  -2  -1   5     3196.01     3154.05     18.32 o
  -1  -1   5       92.85       94.78      2.10 o
   0  -1   5     1575.23     1533.54     10.55 o
   1  -1   5        9.59       11.15      0.90 o
   2  -1   5      599.50      591.61      4.68 o
   3  -1   5        4.45        3.99      0.67 o
   4  -1   5      227.37      221.19      3.15 o
   5  -1   5       30.01       24.93      1.01 o
   6  -1   5       17.89       17.78      0.67 o
  -8   0   5      324.34      325.09      4.32 o
  -7   0   5        2.63        3.07      0.70 o
  -6   0   5      232.07      244.49      2.84 o
  -5   0   5      351.30      348.40      3.00 o
  -4   0   5      794.88      731.06      3.88 o
  -3   0   5      703.42      711.83      9.82 o
  -2   0   5     1955.94     2049.48     13.61 o
  -1   0   5       60.70       41.49      1.29 o
   0   0   5      318.94      308.61      5.13 o
   1   0   5      305.64      317.12      2.81 o
   2   0   5      642.55      616.55      4.30 o
   3   0   5      276.36      287.47      4.21 o
   4   0   5      381.92      395.97      4.63 o
   5   0   5      176.67      197.15      2.58 o
   6   0   5      204.37      187.57      1.95 o
  -8   1   5       47.91       45.10      1.64 o
  -7   1   5      967.28      968.56      6.23 o
  -6   1   5       51.81       44.22      1.32 o
  -5   1   5      928.47      945.84      5.10 o
  -4   1   5        0.55        2.18      0.44 o
  -3   1   5     4625.39     4854.44     24.69 o
  -2   1   5      235.27      274.13      5.70 o
  -1   1   5    10672.66    11228.60     29.64 o
   0   1   5      126.51      145.59      2.82 o
   1   1   5     1815.08     1771.88      5.20 o
   2   1   5       19.32       24.18      0.95 o
   3   1   5      810.53      813.92      7.36 o
   4   1   5       20.01       17.78      0.97 o
   5   1   5      800.83      769.40      5.17 o
  -9   2   5       90.67      102.04      1.74 o
  -8   2   5      173.94      174.87      2.33 o
  -7   2   5      937.13      981.08      6.35 o
  -6   2   5      138.90      135.31      2.35 o
  -5   2   5     2119.05     2046.24      7.35 o
  -4   2   5       59.35       56.69      1.30 o
  -3   2   5     1478.04     1337.98      9.68 o
  -2   2   5      936.29     1058.91     11.43 o
  -1   2   5     1529.48     1522.37     12.70 o
   0   2   5      510.62      546.71      2.68 o
   1   2   5     2072.71     2059.51      5.57 o
   2   2   5        1.46        1.81      0.50 o
   3   2   5      757.70      782.64      6.63 o
   4   2   5        4.46        5.35      0.61 o
   5   2   5      100.07      124.06      2.26 o
  -9   3   5       82.42       88.33      1.67 o
  -8   3   5       59.22       68.17      1.58 o
  -7   3   5      115.31      129.78      1.99 o
  -6   3   5      350.47      361.29      3.40 o
  -5   3   5     1006.02      988.31      7.63 o
  -4   3   5     1403.11     1484.05      7.51 o
  -3   3   5     2125.95     2166.47      7.39 o
  -2   3   5     1336.03     1281.23      7.42 o
  -1   3   5       96.40       76.55      1.24 o
   0   3   5     1898.30     1781.28      4.90 o
   1   3   5      381.01      352.33      2.79 o
   2   3   5      426.25      397.80      4.41 o
   3   3   5      544.95      560.91      5.29 o
   4   3   5       76.04       73.52      1.72 o
   5   3   5      111.73      114.20      2.59 o
  -9   4   5        1.22        2.21      0.44 o
  -8   4   5      371.26      396.47      3.76 o
  -7   4   5       25.35       28.72      1.08 o
  -6   4   5     1580.10     1634.85     12.09 o
  -5   4   5      558.93      584.85      6.07 o
  -4   4   5     1226.66     1171.88      6.22 o
  -3   4   5       80.21       72.32      1.56 o
  -2   4   5     1426.44     1326.75      5.50 o
  -1   4   5      112.94      109.33      1.65 o
   0   4   5      718.23      664.24      3.22 o
   1   4   5      159.77      158.90      2.00 o
   2   4   5      452.71      461.85      4.43 o
   3   4   5       59.15       67.85      1.95 o
   4   4   5      285.71      303.52      4.83 o
  -9   5   5        8.26        6.85      0.94 o
  -8   5   5      151.41      155.32      3.75 o
  -7   5   5      231.99      248.40      5.25 o
  -6   5   5      188.45      193.43      4.69 o
  -5   5   5      134.28      130.15      2.58 o
  -4   5   5     2176.94     2221.82      9.22 o
  -3   5   5       12.21        9.54      0.59 o
  -2   5   5      948.82      872.91      4.52 o
  -1   5   5       40.81       50.46      1.06 o
   0   5   5       19.09       15.31      0.72 o
   1   5   5       45.73       38.48      1.24 o
   2   5   5      625.23      589.55      4.09 o
   3   5   5        5.61        3.94      0.78 o
  -9   6   5       88.76       84.08      2.41 o
  -8   6   5      207.89      216.89      4.43 o
  -7   6   5      455.62      508.13      7.45 o
  -6   6   5      852.71      929.73     10.44 o
  -5   6   5      700.26      731.79      6.31 o
  -4   6   5      493.55      493.91      5.14 o
  -3   6   5     1738.14     1712.47      7.12 o
  -2   6   5      650.39      639.91      4.38 o
  -1   6   5     1818.84     1852.33      6.40 o
   0   6   5     1642.28     1627.59      7.52 o
   1   6   5      268.51      288.66      3.71 o
   2   6   5      349.54      352.19      3.73 o
   3   6   5      449.92      440.18      5.02 o
  -8   7   5       26.32       27.55      1.48 o
  -7   7   5      759.55      835.24     12.57 o
  -6   7   5        0.14        2.05      0.67 o
  -5   7   5     1414.79     1478.40     12.72 o
  -4   7   5       19.78       23.56      1.45 o
  -3   7   5      839.16      847.83      6.91 o
  -2   7   5       15.25       18.64      0.94 o
  -1   7   5      248.40      243.72      2.95 o
   0   7   5        7.51        7.39      0.65 o
   1   7   5      265.00      276.17      3.75 o
   2   7   5       68.00       67.18      1.99 o
  -8   8   5      227.58      243.64      4.00 o
  -7   8   5       26.98       30.68      2.40 o
  -6   8   5        1.81        1.30      0.71 <
  -5   8   5      116.18      109.64      3.48 o
  -4   8   5      155.29      150.62      4.12 o
  -3   8   5      459.52      482.93      5.03 o
  -2   8   5       12.63       14.31      0.88 o
  -1   8   5       73.85       79.44      1.97 o
   0   8   5       12.15       12.56      0.83 o
   1   8   5       97.91       99.79      1.73 o
  -7   9   5      102.73      105.34      2.70 o
  -6   9   5      257.62      243.95      4.44 o
  -5   9   5        0.93        0.77      0.55 <
  -4   9   5      121.60      120.31      2.77 o
  -3   9   5      298.97      296.77      4.24 o
  -2   9   5      579.72      587.93      4.06 o
  -1   9   5       42.32       46.19      1.11 o
   0   9   5      130.39      126.66      1.93 o
  -5  10   5       16.37       14.53      0.86 o
  -4  10   5      216.88      209.76      3.73 o
  -3  10   5       73.41       65.77      1.49 o
  -2  10   5       59.62       57.86      1.59 o
  -1 -10   6      265.11      242.24      3.34 o
   0 -10   6       14.11       15.32      0.80 o
   1 -10   6      277.17      260.91      2.99 o
   2 -10   6      156.51      154.74      2.03 o
   3 -10   6       33.97       33.64      1.37 o
  -2  -9   6       21.90       17.95      0.75 o
  -1  -9   6      221.59      211.32      2.53 o
   0  -9   6       71.60       68.85      1.69 o
   1  -9   6       42.19       48.12      1.49 o
   2  -9   6        0.35        0.63      0.65 <
   3  -9   6      190.13      216.75      3.31 o
   4  -9   6        0.37       -1.09      0.68 <
  -4  -8   6        4.36        5.01      0.85 o
  -3  -8   6      166.54      162.51      2.12 o
  -2  -8   6       23.77       22.18      0.89 o
  -1  -8   6      212.12      216.62      2.82 o
   0  -8   6        5.02        4.40      0.68 o
   1  -8   6      358.75      353.28      4.11 o
   2  -8   6        9.50       10.41      0.90 o
   3  -8   6      214.75      231.28      3.28 o
   4  -8   6       13.38       11.95      0.95 o
   5  -8   6      100.59      100.47      1.85 o
  -5  -7   6       81.56       85.45      2.51 o
  -4  -7   6      121.27      120.36      2.21 o
  -3  -7   6      172.42      173.35      2.15 o
  -2  -7   6       55.83       50.97      1.26 o
  -1  -7   6       45.94       47.21      1.30 o
   0  -7   6      533.50      539.67      4.37 o
   1  -7   6      366.26      366.98      3.80 o
   2  -7   6      462.21      488.65      4.92 o
   3  -7   6      296.87      326.06      5.09 o
   4  -7   6       75.64       78.14      1.68 o
   5  -7   6       22.19       25.44      0.93 o
  -5  -6   6      183.57      184.47      2.69 o
  -4  -6   6      606.70      612.63      4.88 o
  -3  -6   6      283.83      281.94      2.64 o
  -2  -6   6      796.65      797.74      4.68 o
  -1  -6   6      869.40      917.17      5.19 o
   0  -6   6      355.13      345.98      3.63 o
   1  -6   6      634.67      625.44      5.76 o
   2  -6   6      432.04      444.18      5.08 o
   3  -6   6      315.91      340.91      4.35 o
   4  -6   6      401.37      410.01      3.76 o
   5  -6   6      259.66      256.64      2.82 o
   6  -6   6       14.29       11.47      0.64 o
  -6  -5   6      170.93      164.39      3.79 o
  -5  -5   6       12.35       12.05      0.83 o
  -4  -5   6      488.59      501.40      4.13 o
  -3  -5   6       33.90       37.67      1.02 o
  -2  -5   6      479.47      491.33      3.30 o
  -1  -5   6        0.84        1.89      0.50 o
   0  -5   6      287.49      296.24      2.58 o
   1  -5   6       14.86       15.75      0.77 o
   2  -5   6      148.42      154.84      2.38 o
   3  -5   6        7.05       11.36      0.85 o
   4  -5   6       10.32        9.62      0.70 o
   5  -5   6       13.63       13.19      0.77 o
   6  -5   6       24.49       28.93      1.12 o
  -7  -4   6       84.45       86.78      2.64 o
  -6  -4   6      127.08      147.21      3.34 o
  -5  -4   6      223.28      224.62      2.72 o
  -4  -4   6      128.50      122.20      1.85 o
  -3  -4   6      513.86      489.08      3.02 o
  -2  -4   6      279.57      263.37      2.14 o
  -1  -4   6      535.52      535.81      3.12 o
   0  -4   6      420.06      420.23      2.87 o
   1  -4   6      669.36      699.33      3.95 o
   2  -4   6      505.86      530.26      3.83 o
   3  -4   6      600.01      606.04      4.34 o
   4  -4   6      378.04      351.45      3.36 o
   5  -4   6      121.00      125.68      2.32 o
   6  -4   6       89.33       85.46      1.59 o
  -7  -3   6      240.68      244.42      3.22 o
  -6  -3   6        0.19        1.58      0.57 <
  -5  -3   6     1376.77     1362.60      7.02 o
  -4  -3   6      248.82      257.67      2.54 o
  -3  -3   6     2245.64     2281.06      6.46 o
  -2  -3   6      156.11      162.47      1.57 o
  -1  -3   6     1707.36     1719.68      4.69 o
   0  -3   6      111.70      117.12      1.53 o
   1  -3   6      981.88     1020.24      5.13 o
   2  -3   6      276.03      268.40      2.85 o
   3  -3   6      366.02      333.49      3.52 o
   4  -3   6      246.78      229.97      2.73 o
   5  -3   6      248.91      241.85      2.92 o
   6  -3   6      153.43      146.14      2.07 o
  -8  -2   6        0.14        1.26      0.58 <
  -7  -2   6      793.34      772.73      6.04 o
  -6  -2   6       34.46       26.92      1.21 o
  -5  -2   6      742.41      761.13      4.45 o
  -4  -2   6       63.89       66.17      1.12 o
  -3  -2   6     2586.49     2569.80      6.72 o
  -2  -2   6        0.32        2.74      0.36 o
  -1  -2   6     2870.39     2889.41      7.98 o
   0  -2   6      294.49      329.23      2.09 o
   1  -2   6     1042.07      998.61      5.26 o
   2  -2   6       51.99       52.41      1.30 o
   3  -2   6      991.40      946.53      7.45 o
   4  -2   6       36.04       34.88      1.18 o
   5  -2   6      479.59      491.34      4.15 o
   6  -2   6        0.10        0.04      0.37 <
  -8  -1   6      159.02      165.06      3.34 o
  -7  -1   6      222.28      243.94      3.34 o
  -6  -1   6      544.87      544.20      4.24 o
  -5  -1   6      777.12      724.69      4.98 o
  -4  -1   6     1422.91     1498.92      6.11 o
  -3  -1   6      200.96      177.65      1.99 o
  -2  -1   6     3294.05     3464.45     13.90 o
  -1  -1   6       75.27       57.54      1.21 o
   0  -1   6     2515.35     2668.61      7.21 o
   1  -1   6      695.98      687.49      3.91 o
   2  -1   6      380.55      370.60      3.48 o
   3  -1   6      200.62      208.07      3.26 o
   4  -1   6      505.93      524.01      5.25 o
   5  -1   6       25.71       31.44      1.10 o
  -8   0   6      188.99      205.92      2.52 o
  -7   0   6        0.54        1.39      0.57 <
  -6   0   6      980.61      984.41      6.70 o
  -5   0   6       67.27       66.19      1.31 o
  -4   0   6     1848.64     1853.84      7.21 o
  -3   0   6       51.78       45.45      1.08 o
  -2   0   6     1569.88     1473.11      6.46 o
  -1   0   6       15.60       10.46      0.71 o
   0   0   6     1791.12     1652.81      6.43 o
   1   0   6      124.16      124.35      1.89 o
   2   0   6     1126.98     1105.80      5.43 o
   3   0   6       54.64       55.43      1.58 o
   4   0   6      391.88      431.31      4.15 o
   5   0   6        7.25        8.25      0.55 o
  -8   1   6      685.86      689.52      4.67 o
  -7   1   6       50.54       45.30      1.79 o
  -6   1   6     1159.83     1171.52      7.33 o
  -5   1   6       52.19       52.64      1.15 o
  -4   1   6     1034.63      959.34      4.57 o
  -3   1   6      895.20      976.78      5.35 o
  -2   1   6     1765.57     1757.68      7.13 o
  -1   1   6       28.07       22.53      0.69 o
   0   1   6      970.07      900.72      3.73 o
   1   1   6        8.59        7.22      0.49 o
   2   1   6     1368.56     1351.47     11.06 o
   3   1   6       26.73       23.94      1.29 o
   4   1   6      642.83      666.89      4.48 o
   5   1   6       30.56       30.33      1.07 o
  -9   2   6       55.87       58.47      1.32 o
  -8   2   6      142.31      162.04      2.34 o
  -7   2   6      464.77      495.78      4.03 o
  -6   2   6      673.86      730.07      5.03 o
  -5   2   6     1436.61     1372.75      5.56 o
  -4   2   6     2332.88     2302.01      6.32 o
  -3   2   6      310.01      270.80      2.11 o
  -2   2   6      679.23      603.14      3.27 o
  -1   2   6     1002.94      962.61      3.88 o
   0   2   6     1449.14     1382.84      4.47 o
   1   2   6      653.57      647.12      4.01 o
   2   2   6     1350.02     1359.58      8.30 o
   3   2   6       56.83       65.20      2.31 o
   4   2   6      212.61      231.30      3.64 o
  -9   3   6      111.24      113.89      1.65 o
  -8   3   6      188.36      191.39      2.30 o
  -7   3   6     1054.51     1079.26      5.39 o
  -6   3   6      558.83      576.61      4.87 o
  -5   3   6      575.53      566.68      4.11 o
  -4   3   6       43.91       45.64      1.15 o
  -3   3   6      920.01      897.59      3.80 o
  -2   3   6      724.26      704.71      3.60 o
  -1   3   6      439.50      393.59      2.73 o
   0   3   6     1351.57     1314.27      4.54 o
   1   3   6      241.58      224.07      2.32 o
   2   3   6       95.14       98.63      2.34 o
   3   3   6      705.95      758.91      8.59 o
   4   3   6       67.96       68.95      1.84 o
  -9   4   6      131.26      129.53      2.60 o
  -8   4   6       30.10       29.69      1.13 o
  -7   4   6      603.45      642.85      4.85 o
  -6   4   6      472.92      488.17      4.15 o
  -5   4   6     1753.03     1764.56      8.24 o
  -4   4   6      260.09      252.15      3.11 o
  -3   4   6     1019.84      946.55      5.05 o
  -2   4   6      360.79      358.05      2.62 o
  -1   4   6      797.34      728.75      3.49 o
   0   4   6     1069.49     1059.66      4.53 o
   1   4   6     1815.66     1780.71      7.14 o
   2   4   6      225.53      240.80      2.81 o
   3   4   6      541.10      572.13      6.77 o
  -9   5   6       92.92       87.96      2.07 o
  -8   5   6       73.41       79.20      2.27 o
  -7   5   6      194.95      219.77      4.20 o
  -6   5   6     1688.84     1744.42     11.46 o
  -5   5   6       27.55       27.43      1.20 o
  -4   5   6     1449.68     1432.48      7.18 o
  -3   5   6      254.58      246.84      2.41 o
  -2   5   6      184.75      166.02      1.99 o
  -1   5   6      231.38      214.83      1.91 o
   0   5   6      333.24      320.38      2.95 o
   1   5   6       85.83       83.72      1.94 o
   2   5   6      545.50      557.09      4.81 o
   3   5   6       45.58       43.92      1.64 o
  -8   6   6      779.77      777.39      8.13 o
  -7   6   6      743.56      801.96      9.29 o
  -6   6   6       65.16       65.45      2.33 o
  -5   6   6        0.31        1.47      0.61 <
  -4   6   6      363.96      355.33      3.45 o
  -3   6   6        3.55        3.36      0.52 o
  -2   6   6     1363.73     1340.56      5.42 o
  -1   6   6      960.95      968.57      4.77 o
   0   6   6       83.13       87.39      1.66 o
   1   6   6       44.96       42.27      1.27 o
   2   6   6      110.45      120.49      2.66 o
  -8   7   6      146.55      162.29      3.48 o
  -7   7   6       79.22       78.06      2.79 o
  -6   7   6       79.17       85.43      3.31 o
  -5   7   6        5.86        4.99      0.76 o
  -4   7   6       19.88       23.67      1.25 o
  -3   7   6        1.57        2.09      0.59 o
  -2   7   6       31.34       34.88      0.97 o
  -1   7   6      292.96      301.97      2.76 o
   0   7   6      426.97      449.63      3.64 o
   1   7   6       56.02       60.91      1.63 o
  -8   8   6       97.10      113.87      3.75 o
  -7   8   6      364.97      366.80      5.51 o
  -6   8   6      368.96      378.04      6.02 o
  -5   8   6       49.99       49.64      1.98 o
  -4   8   6      118.18      115.34      2.45 o
  -3   8   6      161.96      162.15      2.11 o
  -2   8   6      333.10      351.83      3.03 o
  -1   8   6      223.05      231.13      2.75 o
   0   8   6      443.07      506.59      5.86 o
  -7   9   6      445.76      439.13      5.15 o
  -6   9   6       58.73       48.28      1.89 o
  -5   9   6      436.67      419.49      5.72 o
  -4   9   6      310.35      317.39      4.12 o
  -3   9   6      344.67      337.50      3.55 o
  -2   9   6       86.22       79.16      1.37 o
  -1   9   6      445.09      443.31      3.43 o
  -4  10   6        0.49        0.87      0.39 <
   0 -10   7      182.40      165.63      2.68 o
   1 -10   7      185.80      191.99      3.70 o
   2 -10   7      131.18      137.51      2.43 o
  -2  -9   7       93.30       95.79      1.89 o
  -1  -9   7        2.54        3.90      0.54 o
   0  -9   7       10.21       11.28      0.74 o
   1  -9   7       99.72       81.14      1.62 o
   2  -9   7      135.00      129.63      2.48 o
   3  -9   7        5.77        4.35      0.55 o
  -3  -8   7      101.50       94.71      2.01 o
  -2  -8   7      387.21      374.06      3.11 o
  -1  -8   7      183.67      177.03      2.48 o
   0  -8   7      650.11      648.85      4.54 o
   1  -8   7      168.85      167.76      2.57 o
   2  -8   7      368.57      393.65      4.75 o
   3  -8   7      119.12      114.67      2.44 o
   4  -8   7      161.50      175.77      2.60 o
  -4  -7   7      109.48      103.11      1.70 o
  -3  -7   7      361.09      359.71      3.26 o
  -2  -7   7      152.70      151.53      2.08 o
  -1  -7   7      196.98      199.02      2.76 o
   0  -7   7      166.97      173.98      2.36 o
   1  -7   7       76.15       76.28      1.68 o
   2  -7   7      172.56      180.63      3.03 o
   3  -7   7       33.25       35.09      1.36 o
   4  -7   7      118.06      113.88      1.79 o
   5  -7   7        4.42        5.00      0.58 o
  -5  -6   7      225.94      208.70      3.53 o
  -4  -6   7        6.52        6.30      0.58 o
  -3  -6   7      236.82      255.51      3.03 o
  -2  -6   7       11.11       10.34      0.76 o
  -1  -6   7      400.84      417.72      3.66 o
   0  -6   7       36.91       35.97      1.31 o
   1  -6   7      318.12      333.95      3.34 o
   2  -6   7       78.85       89.77      2.36 o
   3  -6   7      236.06      236.68      2.94 o
   4  -6   7       18.26       20.86      0.90 o
   5  -6   7      128.39      131.46      2.34 o
  -6  -5   7      235.84      229.11      3.51 o
  -5  -5   7       71.97       80.35      2.51 o
  -4  -5   7      906.91      905.41      6.02 o
  -3  -5   7      320.73      312.25      3.06 o
  -2  -5   7      494.08      496.66      3.71 o
  -1  -5   7      338.30      330.74      3.14 o
   0  -5   7      408.72      415.98      3.42 o
   1  -5   7      432.04      453.08      3.77 o
   2  -5   7      453.84      462.23      4.63 o
   3  -5   7      610.81      612.40      4.68 o
   4  -5   7      245.87      225.93      2.55 o
   5  -5   7      183.41      176.27      2.14 o
  -6  -4   7      846.33      842.82      6.39 o
  -5  -4   7      239.16      242.32      4.43 o
  -4  -4   7     1216.24     1272.84      6.48 o
  -3  -4   7      107.43      109.48      1.78 o
  -2  -4   7     1959.72     1967.30      6.84 o
  -1  -4   7      239.12      239.12      2.50 o
   0  -4   7     1977.58     2105.45      8.40 o
   1  -4   7      446.07      499.70      3.54 o
   2  -4   7      652.61      636.43      5.04 o
   3  -4   7       41.20       42.77      1.29 o
   4  -4   7      651.98      632.92      6.03 o
   5  -4   7       43.78       43.30      1.26 o
  -7  -3   7       58.95       60.64      1.87 o
  -6  -3   7      561.32      567.04      4.86 o
  -5  -3   7      309.82      319.95      3.77 o
  -4  -3   7      759.22      753.52      4.83 o
  -3  -3   7      136.45      156.18      2.02 o
  -2  -3   7      734.02      687.06      4.36 o
  -1  -3   7       47.87       57.15      1.19 o
   0  -3   7      802.53      740.29      4.30 o
   1  -3   7      263.50      288.03      2.97 o
   2  -3   7     1092.59     1109.71      6.04 o
   3  -3   7      162.21      152.42      2.18 o
   4  -3   7      237.32      259.63      3.05 o
   5  -3   7       92.67       82.87      1.53 o
  -7  -2   7       10.83       15.87      1.17 o
  -6  -2   7      149.23      168.99      2.81 o
  -5  -2   7      569.81      577.46      5.11 o
  -4  -2   7      307.44      286.18      2.90 o
  -3  -2   7     1007.23     1032.10      6.30 o
  -2  -2   7     1090.70     1079.56      5.16 o
  -1  -2   7      194.61      168.51      1.80 o
   0  -2   7      660.50      624.94      3.72 o
   1  -2   7      226.97      221.24      2.50 o
   2  -2   7      413.39      424.81      3.66 o
   3  -2   7      170.95      165.06      2.57 o
   4  -2   7      154.74      184.29      2.58 o
   5  -2   7       99.69       98.18      1.83 o
  -8  -1   7       46.32       51.00      1.64 o
  -7  -1   7      979.68     1018.79     10.27 o
  -6  -1   7      341.86      348.74      4.14 o
  -5  -1   7      289.57      283.72      3.34 o
  -4  -1   7      168.16      156.69      2.11 o
  -3  -1   7      191.43      177.80      2.04 o
  -2  -1   7       99.42       77.31      1.50 o
  -1  -1   7     2447.13     2423.18      6.00 o
   0  -1   7     1360.45     1356.03      5.14 o
   1  -1   7     1045.55      980.45      5.42 o
   2  -1   7       92.81       93.30      1.70 o
   3  -1   7      401.91      433.67      4.61 o
   4  -1   7        6.84        6.84      0.66 o
   5  -1   7      170.93      167.57      1.81 o
  -8   0   7       33.51       34.65      1.28 o
  -7   0   7      801.19      901.02      6.54 o
  -6   0   7      125.20      130.64      2.37 o
  -5   0   7      820.89      826.98      5.12 o
  -4   0   7      467.75      433.94      3.23 o
  -3   0   7     1845.24     1825.48      5.98 o
  -2   0   7       25.51       19.58      0.75 o
  -1   0   7     1623.11     1551.08      5.08 o
   0   0   7      219.76      217.22      2.04 o
   1   0   7     2177.27     2086.36      6.78 o
   2   0   7       53.66       54.20      1.64 o
   3   0   7     1084.18     1119.23      6.43 o
   4   0   7        3.14        3.21      0.46 o
   5   0   7       96.87      109.16      1.70 o
  -8   1   7      445.55      453.33      3.46 o
  -7   1   7      222.65      247.50      3.12 o
  -6   1   7      925.62      937.95      5.53 o
  -5   1   7     1743.56     1748.69      7.06 o
  -4   1   7        3.92        4.03      0.50 o
  -3   1   7     1173.04     1147.54      5.09 o
  -2   1   7      244.08      247.86      2.13 o
  -1   1   7     2185.33     2103.64      6.11 o
   0   1   7     1141.34     1129.05      4.56 o
   1   1   7     2298.72     2338.01      8.81 o
   2   1   7       65.57       70.96      1.95 o
   3   1   7      209.91      228.15      3.92 o
   4   1   7       13.52       14.28      0.75 o
  -8   2   7      273.66      294.70      2.83 o
  -7   2   7       97.82      107.58      1.94 o
  -6   2   7     1511.38     1552.66      7.52 o
  -5   2   7        4.61        4.71      0.56 o
  -4   2   7     1489.76     1398.99      5.75 o
  -3   2   7      293.85      306.34      2.38 o
  -2   2   7      436.24      396.74      2.78 o
  -1   2   7       10.92       15.44      0.60 o
   0   2   7      761.79      753.14      4.18 o
   1   2   7      528.61      568.29      4.19 o
   2   2   7     1645.67     1772.94      9.17 o
   3   2   7       24.48       25.15      1.40 o
   4   2   7      176.65      177.93      2.25 o
  -8   3   7       16.01       18.86      0.81 o
  -7   3   7        0.29        0.66      0.51 <
  -6   3   7      594.76      619.75      4.36 o
  -5   3   7     1119.89     1140.48      6.24 o
  -4   3   7      332.24      322.25      2.84 o
  -3   3   7      230.88      223.83      2.59 o
  -2   3   7     1181.52     1154.91      4.69 o
  -1   3   7        0.38        1.91      0.36 o
   0   3   7       17.93       18.31      0.79 o
   1   3   7      537.19      568.39      5.48 o
   2   3   7       34.02       36.54      1.26 o
   3   3   7      166.90      165.37      2.90 o
  -8   4   7      234.03      250.25      2.80 o
  -7   4   7      603.47      654.04      5.45 o
  -6   4   7      788.65      794.64      5.51 o
  -5   4   7       43.75       39.19      1.38 o
  -4   4   7      427.60      418.27      4.34 o
  -3   4   7      578.09      522.60      3.76 o
  -2   4   7     1045.87     1036.57      4.92 o
  -1   4   7     1292.22     1276.93      4.53 o
   0   4   7     2106.96     2116.38      6.69 o
   1   4   7       35.46       34.11      1.43 o
   2   4   7       36.93       37.49      1.15 o
   3   4   7      113.94      110.74      2.32 o
  -8   5   7       91.38      102.52      2.25 o
  -7   5   7      166.46      183.19      3.28 o
  -6   5   7      307.96      300.27      3.78 o
  -5   5   7      106.52      109.53      2.11 o
  -4   5   7      190.02      180.76      2.52 o
  -3   5   7      746.10      734.07      4.07 o
  -2   5   7      242.04      241.64      2.19 o
  -1   5   7      269.08      270.99      2.40 o
   0   5   7        1.29        1.90      0.57 o
   1   5   7      108.77      112.43      2.58 o
   2   5   7       21.73       19.86      0.93 o
  -8   6   7       38.90       45.01      1.64 o
  -7   6   7      336.64      373.81      5.01 o
  -6   6   7        2.38        4.01      0.83 o
  -5   6   7      692.36      659.76      5.16 o
  -4   6   7       62.37       59.34      1.40 o
  -3   6   7      581.74      575.91      3.82 o
  -2   6   7      101.65      103.24      1.50 o
  -1   6   7     1061.30     1101.81      4.92 o
   0   6   7       94.45       92.82      1.84 o
   1   6   7      626.83      654.07      5.43 o
  -8   7   7      194.96      205.32      3.88 o
  -7   7   7      233.94      237.62      4.79 o
  -6   7   7      425.11      396.22      6.59 o
  -5   7   7     1021.69      973.89      9.85 o
  -4   7   7      252.08      240.92      3.10 o
  -3   7   7      500.92      496.42      3.62 o
  -2   7   7      357.11      350.03      2.87 o
  -1   7   7      145.25      143.34      2.26 o
   0   7   7      305.83      302.16      4.06 o
  -7   8   7       16.63       12.36      1.60 o
  -6   8   7       65.48       62.41      1.93 o
  -5   8   7        6.73        6.27      1.00 o
  -4   8   7      626.65      646.90      5.22 o
  -3   8   7      133.50      136.37      1.92 o
  -2   8   7      348.62      353.94      2.89 o
  -1   8   7       26.18       24.07      0.80 o
  -6   9   7      358.83      319.22      4.20 o
  -5   9   7       30.88       25.19      1.10 o
  -4   9   7      284.04      279.24      3.34 o
  -3   9   7        4.36        4.45      0.49 o
  -1  -9   8      250.51      259.14      4.27 o
   0  -9   8       52.68       49.29      1.22 o
   1  -9   8      306.99      312.26      2.57 o
   2  -9   8       26.50       23.65      0.96 o
  -3  -8   8       96.95       97.46      2.62 o
  -2  -8   8      164.50      174.63      2.78 o
  -1  -8   8       35.80       37.39      1.43 o
   0  -8   8      190.21      198.28      2.51 o
   1  -8   8       56.87       61.77      1.31 o
   2  -8   8      140.72      137.21      2.48 o
   3  -8   8       40.70       42.86      1.15 o
  -4  -7   8       74.51       72.02      1.55 o
  -3  -7   8       40.49       36.99      1.39 o
  -2  -7   8      358.73      370.38      3.98 o
  -1  -7   8       23.74       19.39      1.13 o
   0  -7   8      499.33      511.20      4.31 o
   1  -7   8       66.22       62.67      1.32 o
   2  -7   8      352.19      376.99      3.95 o
   3  -7   8      106.39      101.43      1.70 o
   4  -7   8      192.65      189.85      2.08 o
  -5  -6   8      612.19      577.67      5.20 o
  -4  -6   8      457.03      454.38      4.09 o
  -3  -6   8      323.99      328.07      5.10 o
  -2  -6   8      347.15      364.66      3.53 o
  -1  -6   8      423.63      448.11      4.74 o
   0  -6   8      380.32      391.42      3.82 o
   1  -6   8      747.98      771.53      4.80 o
   2  -6   8      648.89      711.24      5.60 o
   3  -6   8      296.14      277.08      2.92 o
   4  -6   8      144.45      161.17      2.30 o
  -6  -5   8       17.73       13.65      1.10 o
  -5  -5   8      335.03      325.10      4.62 o
  -4  -5   8       32.91       35.71      1.54 o
  -3  -5   8      662.08      669.67      5.63 o
  -2  -5   8      348.96      358.75      3.84 o
  -1  -5   8      564.03      564.89      4.66 o
   0  -5   8       50.17       50.60      1.28 o
   1  -5   8      423.30      419.34      3.89 o
   2  -5   8       49.28       49.32      1.43 o
   3  -5   8      323.50      333.68      3.52 o
   4  -5   8        3.29        5.97      0.65 o
  -6  -4   8       29.55       25.10      1.34 o
  -5  -4   8       42.00       43.71      1.60 o
  -4  -4   8      100.24      105.07      2.25 o
  -3  -4   8      692.04      702.05      5.71 o
  -2  -4   8        0.13        1.78      0.65 <
  -1  -4   8     1836.20     1898.34      7.66 o
   0  -4   8      272.28      287.78      2.92 o
   1  -4   8      456.50      453.42      3.99 o
   2  -4   8        3.36        4.35      0.66 o
   3  -4   8      279.67      313.46      3.82 o
   4  -4   8        6.40        5.06      0.55 o
  -7  -3   8      231.66      241.47      4.39 o
  -6  -3   8       84.29       76.38      2.04 o
  -5  -3   8      830.72      848.43      7.02 o
  -4  -3   8       11.12       12.29      0.94 o
  -3  -3   8     1223.71     1212.39      7.42 o
  -2  -3   8      209.34      218.45      3.07 o
  -1  -3   8     1080.27     1084.20      5.45 o
   0  -3   8      849.99      885.59      5.25 o
   1  -3   8     1174.71     1215.30      6.21 o
   2  -3   8        2.41        3.26      0.69 o
   3  -3   8       74.73       82.01      1.98 o
   4  -3   8        5.14        5.60      0.63 o
  -7  -2   8        0.82        1.24      0.60 <
  -6  -2   8      426.49      442.79      4.95 o
  -5  -2   8       77.09       77.52      1.96 o
  -4  -2   8       51.12       47.07      1.39 o
  -3  -2   8       36.12       36.67      1.22 o
  -2  -2   8     1613.77     1657.51      9.24 o
  -1  -2   8       39.87       38.34      1.02 o
   0  -2   8     1716.67     1685.35      7.31 o
   1  -2   8       19.44       21.63      0.93 o
   2  -2   8      545.27      530.50      4.03 o
   3  -2   8       10.24        8.53      0.69 o
   4  -2   8      207.31      231.68      3.33 o
  -8  -1   8       36.23       41.58      1.41 o
  -7  -1   8      214.58      220.43      3.78 o
  -6  -1   8      759.49      791.52      5.46 o
  -5  -1   8       34.14       36.13      1.21 o
  -4  -1   8     2487.19     2441.13      9.32 o
  -3  -1   8       69.69       75.16      1.41 o
  -2  -1   8     1137.29     1093.82      5.71 o
  -1  -1   8      573.23      571.42      3.80 o
   0  -1   8     1595.21     1546.68      7.72 o
   1  -1   8      402.74      413.93      3.41 o
   2  -1   8     1952.33     2033.33      8.60 o
   3  -1   8      258.31      269.78      3.05 o
   4  -1   8      213.52      224.04      2.74 o
  -8   0   8       17.73       22.29      1.14 o
  -7   0   8      252.45      275.02      3.41 o
  -6   0   8        1.80        2.19      0.62 o
  -5   0   8     1196.81     1191.14      6.20 o
  -4   0   8     1405.40     1425.96      5.84 o
  -3   0   8      379.27      360.23      3.20 o
  -2   0   8      902.21      902.80      4.43 o
  -1   0   8      246.35      238.88      2.33 o
   0   0   8       11.64       12.89      0.99 o
   1   0   8      735.48      737.12      4.57 o
   2   0   8       31.55       31.78      1.26 o
   3   0   8      315.55      347.17      4.47 o
   4   0   8       51.55       49.65      1.24 o
  -8   1   8       28.82       24.56      0.88 o
  -7   1   8        2.13        2.54      0.58 o
  -6   1   8      316.36      293.73      3.19 o
  -5   1   8      109.48      123.78      2.12 o
  -4   1   8       89.62       95.73      1.57 o
  -3   1   8      690.55      649.08      4.03 o
  -2   1   8       25.97       26.93      0.86 o
  -1   1   8      246.26      245.06      2.14 o
   0   1   8       91.68       96.56      1.70 o
   1   1   8      109.81      113.92      2.32 o
   2   1   8       96.06       94.61      1.83 o
   3   1   8      161.31      180.27      3.09 o
   4   1   8       15.14       17.00      1.03 o
  -8   2   8        0.57        1.86      0.44 o
  -7   2   8      149.42      157.73      2.70 o
  -6   2   8       42.28       45.77      1.42 o
  -5   2   8     1784.48     1800.07      7.12 o
  -4   2   8        5.10        5.58      0.50 o
  -3   2   8     2209.25     2216.40      7.32 o
  -2   2   8      156.05      155.00      2.16 o
  -1   2   8     1259.31     1284.10      5.37 o
   0   2   8      479.89      494.99      3.65 o
   1   2   8     1125.74     1220.98      9.02 o
   2   2   8        8.18        7.70      0.65 o
   3   2   8      168.92      170.18      2.31 o
  -8   3   8      158.72      174.53      2.35 o
  -7   3   8      858.11      880.83      5.76 o
  -6   3   8      118.09      110.31      1.97 o
  -5   3   8     1072.33     1072.02      6.81 o
  -4   3   8      344.97      327.71      3.46 o
  -3   3   8      759.73      779.19      4.10 o
  -2   3   8      662.60      634.33      3.76 o
  -1   3   8     1230.29     1283.56      5.27 o
   0   3   8        4.93        6.01      0.57 o
   1   3   8      376.35      396.86      5.06 o
   2   3   8        3.43        3.70      0.48 o
   3   3   8      139.89      135.66      2.68 o
  -8   4   8      208.10      223.54      2.61 o
  -7   4   8      440.00      462.57      4.47 o
  -6   4   8      431.85      456.87      4.52 o
  -5   4   8      551.47      535.66      4.67 o
  -4   4   8      970.42      954.36      6.54 o
  -3   4   8      145.72      139.36      1.90 o
  -2   4   8      894.77      936.09      4.40 o
  -1   4   8       13.45       14.01      0.67 o
   0   4   8      553.86      576.44      4.21 o
   1   4   8      127.67      129.29      2.27 o
   2   4   8      206.87      210.30      2.68 o
  -8   5   8      279.79      279.06      3.91 o
  -7   5   8       14.39       10.75      0.96 o
  -6   5   8      754.35      706.90      5.76 o
  -5   5   8       68.15       58.25      1.63 o
  -4   5   8     1201.51     1183.37      6.22 o
  -3   5   8        1.67        1.20      0.50 <
  -2   5   8      517.47      536.09      3.14 o
  -1   5   8       22.65       21.08      0.80 o
   0   5   8      438.54      453.68      4.52 o
   1   5   8       19.17       18.39      0.84 o
  -8   6   8       94.56       92.99      2.16 o
  -7   6   8       65.34       63.98      1.83 o
  -6   6   8      558.87      522.23      4.76 o
  -5   6   8       35.84       41.11      1.14 o
  -4   6   8       91.56       99.06      1.81 o
  -3   6   8      310.60      317.98      2.53 o
  -2   6   8      107.24      116.91      1.71 o
  -1   6   8       76.65       76.95      1.49 o
   0   6   8      141.89      147.99      2.64 o
  -7   7   8      136.14      130.56      2.56 o
  -6   7   8       76.93       74.60      1.66 o
  -5   7   8      564.82      534.59      5.55 o
  -4   7   8      370.54      348.18      3.01 o
  -3   7   8      241.25      249.28      2.39 o
  -2   7   8      211.27      206.81      2.30 o
  -1   7   8      197.27      207.81      2.29 o
  -6   8   8        7.10        6.48      0.79 o
  -5   8   8      451.35      452.58      3.77 o
  -4   8   8       26.55       25.84      0.98 o
  -3   8   8      371.82      369.82      2.65 o
  -2   8   8        3.76        3.97      0.51 o
  -2  -8   9        4.85        6.38      0.83 o
  -1  -8   9      264.67      266.32      4.26 o
   0  -8   9       65.57       62.70      1.31 o
   1  -8   9      226.54      238.06      3.28 o
   2  -8   9      243.94      232.05      2.30 o
  -3  -7   9      419.26      416.63      5.54 o
  -2  -7   9      114.09      108.80      2.46 o
  -1  -7   9      296.17      285.81      3.58 o
   0  -7   9       15.63       13.16      0.80 o
   1  -7   9       11.42       15.56      1.00 o
   2  -7   9       42.30       37.03      1.11 o
   3  -7   9       29.15       37.35      0.96 o
  -4  -6   9       34.31       32.51      1.37 o
  -3  -6   9       68.15       73.75      2.82 o
  -2  -6   9      733.53      761.21      6.13 o
  -1  -6   9      209.98      219.52      3.95 o
   0  -6   9      618.03      628.20      4.79 o
   1  -6   9      279.47      276.50      2.88 o
   2  -6   9        9.46       10.87      0.69 o
   3  -6   9        3.39        4.62      0.56 o
  -5  -5   9        2.76        3.13      0.48 o
  -4  -5   9      819.10      829.53      9.19 o
  -3  -5   9       35.13       40.25      1.94 o
  -2  -5   9     1542.69     1612.79      9.49 o
  -1  -5   9        2.48        2.64      0.66 o
   0  -5   9      705.48      704.63      4.47 o
   1  -5   9        4.85        3.73      0.66 o
   2  -5   9      506.39      522.63      4.71 o
   3  -5   9       62.21       63.41      1.55 o
  -6  -4   9      162.14      160.03      2.79 o
  -5  -4   9       19.24       17.33      0.90 o
  -4  -4   9      378.75      377.98      3.99 o
  -3  -4   9       36.88       42.84      1.71 o
  -2  -4   9       11.71       13.07      0.95 o
  -1  -4   9     1105.52     1161.48      6.88 o
   0  -4   9       82.26       87.63      1.58 o
   1  -4   9      166.51      196.33      3.06 o
   2  -4   9       77.13       85.35      1.85 o
   3  -4   9       18.52       18.02      0.95 o
   4  -4   9        7.19        6.72      0.68 o
  -6  -3   9        1.84        1.17      0.51 <
  -5  -3   9      687.76      701.45      5.42 o
  -4  -3   9       50.13       49.43      1.60 o
  -3  -3   9      833.26      851.27      8.21 o
  -2  -3   9        1.47        3.62      0.66 o
  -1  -3   9      523.59      507.49      4.49 o
   0  -3   9       77.52       78.58      1.80 o
   1  -3   9      979.55      996.27      5.54 o
   2  -3   9       12.89       14.64      0.88 o
   3  -3   9     1023.31     1054.64      8.81 o
   4  -3   9      199.66      202.70      3.20 o
  -7  -2   9      144.20      141.32      2.28 o
  -6  -2   9       18.72       20.28      1.16 o
  -5  -2   9      451.69      451.96      4.06 o
  -4  -2   9      684.26      696.72      4.67 o
  -3  -2   9     1825.94     1872.74      9.19 o
  -2  -2   9      122.31      122.00      2.30 o
  -1  -2   9      222.91      207.21      2.84 o
   0  -2   9       60.55       64.63      1.79 o
   1  -2   9       15.70       16.39      0.87 o
   2  -2   9       34.44       34.81      1.16 o
   3  -2   9      182.93      186.82      2.53 o
  -7  -1   9      270.07      263.77      3.35 o
  -6  -1   9       27.24       25.30      1.03 o
  -5  -1   9     1377.41     1405.04      7.86 o
  -4  -1   9      197.12      204.05      2.56 o
  -3  -1   9      171.91      158.18      2.36 o
  -2  -1   9       11.19       10.62      0.79 o
  -1  -1   9      303.06      287.80      3.19 o
   0  -1   9        1.50        1.83      0.59 o
   1  -1   9      614.95      636.11      4.67 o
   2  -1   9       90.63       90.26      1.94 o
   3  -1   9       30.96       32.38      1.11 o
  -7   0   9      346.37      334.80      4.46 o
  -6   0   9      486.49      499.95      4.21 o
  -5   0   9       32.25       29.58      1.08 o
  -4   0   9     2188.26     2160.80      7.60 o
  -3   0   9       97.24       97.88      1.75 o
  -2   0   9     1023.49     1030.84      5.46 o
  -1   0   9      104.38      103.12      1.92 o
   0   0   9      142.58      141.99      2.62 o
   1   0   9        0.58        1.86      0.51 o
   2   0   9      946.34     1030.22      9.28 o
   3   0   9      128.12      122.88      1.91 o
  -8   1   9      514.85      505.52      5.97 o
  -7   1   9        0.16        0.31      0.58 <
  -6   1   9      836.69      875.64      5.42 o
  -5   1   9       59.39       53.34      1.52 o
  -4   1   9     1499.29     1507.43      5.71 o
  -3   1   9       25.18       20.85      0.80 o
  -2   1   9     1441.24     1484.24      6.89 o
  -1   1   9        2.01        2.19      0.57 o
   0   1   9     1318.11     1338.40      7.76 o
   1   1   9       69.46       74.80      1.89 o
   2   1   9      385.64      400.22      4.58 o
   3   1   9        0.02       -0.90      0.62 <
  -8   2   9      524.16      528.50      6.55 o
  -7   2   9      136.99      147.94      2.91 o
  -6   2   9      993.55      993.91      6.32 o
  -5   2   9      293.83      312.34      3.92 o
  -4   2   9      538.01      557.14      4.02 o
  -3   2   9      314.98      323.38      2.83 o
  -2   2   9      466.11      459.29      3.00 o
  -1   2   9      107.02      112.29      1.79 o
   0   2   9      731.99      755.37      6.07 o
   1   2   9       39.61       42.96      1.65 o
   2   2   9      405.01      420.77      5.32 o
  -8   3   9      179.44      206.62      2.98 o
  -7   3   9      382.19      374.85      3.66 o
  -6   3   9      214.09      224.61      2.98 o
  -5   3   9      337.61      338.05      3.59 o
  -4   3   9       19.88       29.88      0.93 o
  -3   3   9      968.55     1019.84      5.24 o
  -2   3   9      244.15      269.79      2.32 o
  -1   3   9      486.59      519.98      3.79 o
   0   3   9      152.56      163.93      3.33 o
   1   3   9      217.07      228.07      3.34 o
   2   3   9       38.53       33.63      2.06 o
  -8   4   9        6.46        7.91      0.69 o
  -7   4   9      476.37      479.20      4.47 o
  -6   4   9        2.94        4.19      0.68 o
  -5   4   9      570.20      560.06      4.28 o
  -4   4   9      171.60      139.04      1.98 o
  -3   4   9       19.93       35.06      0.97 o
  -2   4   9        1.77        3.47      0.44 o
  -1   4   9      260.58      296.91      3.01 o
   0   4   9       11.84       11.87      0.80 o
   1   4   9      399.57      408.65      4.08 o
  -7   5   9      362.17      355.92      4.02 o
  -6   5   9      133.18      128.75      2.12 o
  -5   5   9      528.64      518.68      3.68 o
  -4   5   9      255.04      272.74      2.84 o
  -3   5   9      775.35      757.98      3.79 o
  -2   5   9       82.87       97.83      1.41 o
  -1   5   9      313.26      319.40      3.24 o
   0   5   9      111.01      122.72      2.96 o
  -7   6   9        7.68        7.88      0.61 o
  -6   6   9      493.42      525.09      3.79 o
  -5   6   9       23.70       28.50      0.97 o
  -4   6   9      509.48      505.33      3.27 o
  -3   6   9      118.32      106.12      1.39 o
  -2   6   9      474.62      526.61      4.07 o
  -1   6   9      161.58      166.00      2.71 o
  -6   7   9      705.10      690.68      5.02 o
  -5   7   9        0.82        0.33      0.36 <
  -4   7   9      658.55      668.67      3.67 o
  -3   7   9        7.11        7.70      0.46 o
  -2   7   9      322.25      287.55      3.58 o
  -2  -7  10        1.04        1.87      0.62 o
  -1  -7  10      891.28      741.40      6.74 o
   0  -7  10      200.18      190.23      2.71 o
   1  -7  10      188.58      179.15      3.30 o
  -4  -6  10       46.57       42.92      1.61 o
  -3  -6  10      143.45      141.31      3.25 o
  -2  -6  10        7.57        7.07      0.80 o
  -1  -6  10        3.29        3.55      0.86 o
   0  -6  10       15.44       13.30      0.68 o
   1  -6  10      111.33      116.20      2.40 o
   2  -6  10       33.43       31.34      1.01 o
  -5  -5  10       74.38       75.38      2.19 o
  -4  -5  10      137.50      144.57      2.80 o
  -3  -5  10       69.22       63.80      2.06 o
  -2  -5  10      148.93      148.90      2.57 o
  -1  -5  10       27.42       54.39      2.56 o
   0  -5  10      172.97      185.65      3.25 o
   1  -5  10       56.96       67.09      1.33 o
   2  -5  10      193.10      182.36      2.38 o
  -5  -4  10        9.95       10.75      0.90 o
  -4  -4  10       65.38       64.76      1.58 o
  -3  -4  10      343.98      363.23      3.79 o
  -2  -4  10      432.04      422.88      5.25 o
  -1  -4  10       20.18       18.02      1.03 o
   0  -4  10      216.49      209.98      2.73 o
   1  -4  10      158.14      159.57      2.25 o
   2  -4  10      137.30      128.80      2.04 o
   3  -4  10        0.56        1.80      0.57 o
  -6  -3  10      709.52      687.52      4.71 o
  -5  -3  10       15.51       14.01      0.74 o
  -4  -3  10     1832.05     1847.73      8.56 o
  -3  -3  10      821.78      848.84      5.94 o
  -2  -3  10      205.82      190.80      3.10 o
  -1  -3  10      109.99      117.36      2.13 o
   0  -3  10      451.56      444.51      4.49 o
   1  -3  10       11.58       10.84      0.72 o
   2  -3  10     1049.34      977.83      7.74 o
   3  -3  10      340.36      311.18      3.95 o
  -6  -2  10      370.70      374.94      3.89 o
  -5  -2  10      306.04      324.49      3.50 o
  -4  -2  10      366.16      362.71      3.91 o
  -3  -2  10      179.50      183.87      2.80 o
  -2  -2  10      807.58      767.92      7.09 o
  -1  -2  10        9.61       10.98      1.25 o
   0  -2  10      604.55      633.20      7.61 o
   1  -2  10       98.25      102.35      1.86 o
   2  -2  10       55.53       52.96      1.99 o
   3  -2  10      521.73      609.18      7.80 o
  -7  -1  10      277.83      283.53      4.38 o
  -6  -1  10       36.57       35.14      1.17 o
  -5  -1  10      524.85      531.97      4.55 o
  -4  -1  10        4.82        5.16      0.81 o
  -3  -1  10     1058.06     1058.18      7.10 o
  -2  -1  10      264.79      270.24      4.20 o
  -1  -1  10      500.68      499.19      5.36 o
   0  -1  10      188.27      209.40      3.12 o
   1  -1  10      363.57      373.23      3.38 o
   2  -1  10       48.63       46.42      1.26 o
  -7   0  10      301.70      282.05      4.20 o
  -6   0  10        1.32        3.87      0.59 o
  -5   0  10      324.78      333.63      3.32 o
  -4   0  10        1.47        4.02      0.54 o
  -3   0  10      768.76      797.36      4.72 o
  -2   0  10       74.68       78.48      1.66 o
  -1   0  10      984.81      979.93      8.00 o
   0   0  10       29.38       31.70      1.27 o
   1   0  10      507.07      516.06      3.98 o
   2   0  10        3.31        4.15      0.57 o
  -7   1  10      680.31      712.22      7.84 o
  -6   1  10       81.35       83.61      1.66 o
  -5   1  10      392.82      394.87      3.66 o
  -4   1  10       37.50       45.69      1.24 o
  -3   1  10       86.40      107.69      1.65 o
  -2   1  10      522.31      526.39      4.57 o
  -1   1  10      853.38      855.91      7.19 o
   0   1  10       87.34       88.47      1.78 o
   1   1  10      426.08      448.57      4.01 o
   2   1  10        7.82        8.88      0.85 o
  -7   2  10       37.54       38.95      1.22 o
  -6   2  10      239.68      248.35      3.18 o
  -5   2  10      395.21      381.08      3.32 o
  -4   2  10      259.03      283.97      3.05 o
  -3   2  10      924.65      860.22      4.27 o
  -2   2  10       59.02       88.43      1.61 o
  -1   2  10      134.16      129.70      2.82 o
   0   2  10      315.25      344.13      4.44 o
   1   2  10      112.05      117.93      1.94 o
  -7   3  10        0.05       -0.03      0.45 <
  -6   3  10      761.52      747.51      4.82 o
  -5   3  10        0.58        2.36      0.49 o
  -4   3  10      733.43      714.72      4.41 o
  -3   3  10        1.58        1.41      0.41 o
  -2   3  10      735.27      748.44      4.34 o
  -1   3  10        2.15        3.21      0.73 o
   0   3  10      425.97      434.15      4.56 o
   1   3  10       17.21       16.05      1.46 o
  -7   4  10      186.53      198.69      2.77 o
  -6   4  10      231.93      242.43      2.71 o
  -5   4  10      266.62      282.61      2.96 o
  -4   4  10      417.22      433.48      3.33 o
  -3   4  10      343.08      352.59      2.76 o
  -2   4  10      318.95      309.88      2.69 o
  -1   4  10      323.95      365.84      4.38 o
   0   4  10      198.83      213.34      3.56 o
  -7   5  10      695.47      742.07      4.36 o
  -6   5  10       83.21       85.34      1.46 o
  -5   5  10      887.49      884.65      4.33 o
  -4   5  10      233.32      220.55      1.80 o
  -3   5  10      765.01      748.73      3.41 o
  -2   5  10      358.18      355.38      2.76 o
  -1   5  10      406.01      425.88      5.11 o
  -6   6  10       15.17       12.56      0.61 o
  -5   6  10      484.35      479.56      2.77 o
  -4   6  10        3.20        3.22      0.36 o
  -3   6  10      387.29      390.56      2.58 o
  -2   6  10        4.40        8.19      0.81 o
  -2  -6  11       56.79       50.62      1.72 o
  -1  -6  11      316.81      270.50      3.77 o
   0  -6  11      251.87      246.60      3.64 o
  -3  -5  11      486.98      458.01      4.40 o
  -2  -5  11     1031.80      973.20      8.34 o
  -1  -5  11       76.12       64.77      1.46 o
   0  -5  11      174.23      169.02      2.58 o
   1  -5  11      505.75      487.57      5.17 o
  -4  -4  11       20.43       17.71      0.84 o
  -3  -4  11      917.61      881.09      6.66 o
  -2  -4  11      107.39      108.17      2.46 o
  -1  -4  11      565.51      522.91      4.85 o
   0  -4  11        4.56        5.59      0.67 o
   1  -4  11      251.69      212.22      3.47 o
  -5  -3  11       58.36       53.86      1.34 o
  -4  -3  11       58.77       60.16      1.83 o
  -3  -3  11      233.65      234.53      3.15 o
  -2  -3  11       83.38       84.42      2.80 o
  -1  -3  11      549.43      530.42      5.04 o
   0  -3  11       24.25       22.27      0.89 o
   1  -3  11       75.46       63.31      1.96 o
  -6  -2  11        4.01        3.87      0.67 o
  -5  -2  11      140.87      123.74      2.14 o
  -4  -2  11      240.95      236.27      2.81 o
  -3  -2  11      188.51      185.27      2.94 o
  -2  -2  11      756.67      794.32      8.55 o
  -1  -2  11      393.76      416.09      3.69 o
   0  -2  11      126.87      134.14      2.30 o
   1  -2  11       52.38       47.24      1.67 o
  -6  -1  11      432.13      387.88      4.60 o
  -5  -1  11       33.43       30.65      1.41 o
  -4  -1  11      278.58      280.16      3.16 o
  -3  -1  11       32.37       29.99      1.34 o
  -2  -1  11      237.96      255.63      4.03 o
  -1  -1  11      132.04      125.99      2.37 o
   0  -1  11      814.00      806.77      7.29 o
   1  -1  11        1.82        2.96      0.55 o
  -6   0  11      512.29      486.76      5.96 o
  -5   0  11       71.27       75.38      2.64 o
  -4   0  11      825.40      782.10      5.16 o
  -3   0  11      151.69      155.20      2.17 o
  -2   0  11      889.42      863.73      7.31 o
  -1   0  11       16.30       21.63      1.10 o
   0   0  11      302.05      305.13      3.37 o
   1   0  11       16.60       17.98      1.68 o
  -6   1  11      240.40      222.23      3.72 o
  -5   1  11      592.52      575.03      5.54 o
  -4   1  11      382.60      375.10      3.22 o
  -3   1  11      642.77      633.64      4.24 o
  -2   1  11      210.43      219.10      3.16 o
  -1   1  11      572.42      620.91      7.33 o
   0   1  11       75.89       84.50      2.00 o
  -6   2  11        9.11       10.30      0.70 o
  -5   2  11      578.93      535.69      4.36 o
  -4   2  11        5.38        7.56      0.58 o
  -3   2  11      395.62      412.36      3.37 o
  -2   2  11        5.33        4.52      0.68 o
  -1   2  11      248.84      261.17      3.68 o
   0   2  11       11.35       18.91      1.25 o
  -6   3  11      315.01      320.12      3.16 o
  -5   3  11      521.17      512.00      3.38 o
  -4   3  11      515.46      486.63      3.43 o
  -3   3  11      745.26      770.65      5.44 o
  -2   3  11      460.99      469.80      3.58 o
  -1   3  11      580.47      648.67      6.41 o
  -6   4  11      456.33      442.91      3.55 o
  -5   4  11      281.54      273.77      2.17 o
  -4   4  11      378.91      360.07      3.52 o
  -3   4  11      359.83      361.01      2.75 o
  -2   4  11      308.82      346.79      3.79 o
  -5   5  11        0.00        0.31      0.44 <
  -4   5  11      455.29      475.65      3.56 o
  -3   5  11       15.93       17.31      1.08 o
  -3  -4  12       71.78       63.66      1.91 o
  -2  -4  12      257.54      232.01      2.89 o
  -1  -4  12       61.13       60.86      1.51 o
  -4  -3  12      172.12      157.92      2.99 o
  -3  -3  12      290.39      276.69      2.94 o
  -2  -3  12       81.16       83.82      1.68 o
  -1  -3  12       60.22       62.77      1.65 o
  -4  -2  12        0.01        1.22      0.48 <
  -3  -2  12      560.77      560.71      5.07 o
  -2  -2  12        0.26        2.07      0.53 o
  -1  -2  12      734.67      696.81      6.73 o
   0  -2  12       40.17       39.15      1.58 o
  -5  -1  12      777.57      749.54      6.64 o
  -4  -1  12      313.17      299.70      4.42 o
  -3  -1  12      515.38      561.22      6.36 o
  -2  -1  12      281.51      266.58      2.74 o
  -1  -1  12      348.94      372.20      4.07 o
  -5   0  12      186.86      181.16      3.38 o
  -4   0  12      266.16      270.12      4.29 o
  -3   0  12      328.47      329.89      4.00 o
  -2   0  12      188.48      215.18      2.42 o
  -1   0  12      186.26      210.34      2.53 o
  -5   1  12       32.08       33.44      1.50 o
  -4   1  12      507.91      519.12      5.87 o
  -3   1  12       66.26       74.64      1.43 o
  -2   1  12      521.84      555.99      4.16 o
  -1   1  12       24.00       26.62      1.07 o
  -5   2  12       83.02       65.46      1.90 o
  -4   2  12      817.44      752.57      4.56 o
  -3   2  12      142.90      135.84      2.89 o
  -2   2  12      754.57      783.45      6.70 o
  -4   3  12      131.13      135.45      2.72 o
  -3   3  12      189.84      188.48      3.18 o
